# Supplementary material for: Global correlates of terrestrial and marine coverage by protected areas on islands
Source: Nat Commun. 2020 Sep 7;11:4438. doi: 10.1038/s41467-020-18293-z (PMC7477099; doi:10.1038/s41467-020-18293-z)
Supplement: Supplementary file 4 — Supplementary Data 1 [file 41467_2020_18293_MOESM4_ESM.csv]

	Sovereign_ISO3	Island_ISO3	Island_Name	Sovereign	Souverainete	ID	CE	tmean_mensuelle	tmean_var	Tmax_abs	Tmin_abs	prec_mean_mensuelles	Prec_var	prec_maxabs	prec_minabs	Frequence_cyc_moy	Proportion_cyc	Frequence_drought_moy	Proportion_drought	Frequence_earthquake_moy	Proportion_earthquake	Frequence_flood_moy	Proportion_flood	Frequence_landslide_moy	Proportion_landslide	Frequence_volcano_moy	Proportion_volcano	Frequence_GM_moy	Proportion_GM	Vent_moyen	Vent_Var	Vent_max_abs	Vent_min_abs	PopTot	Density	Pourcentage_cropland	Espaces_naturels	Eau_douce	km_area	dist_mainl	Alt_mean	Alt_Max	Dimension_fractale	hdi2013	colonisateur_global	Langue_globale	conflictsIles	PourcentageATP	PopDens
1	ARE	ARE	United Arab Emirates	United_Arab_Emirates	Non-Sovereign	2519	0	263.8846154	3083.525147	394	124	7.801282051	107.8061719	34	0	0	0	10	1	0	0	0	0	0	0	0	0	0	0	4.097073009	2.955123858	12.02313423	0.259568006	1	0.058823529	0	94.28571429	29.52380952	14.33903023	64.05181197	20.92307692	47	1.053602896	0.827	GBR	Arabic	0	0	30.72373892
2	ARE	ARE	United Arab Emirates	United_Arab_Emirates	Non-Sovereign	2517	0.999557913	270.790404	3324.552106	404	129	5.578282828	56.46808362	24	0	0	0	0	0	0	0	0	0	0	0	0	0	0	0	3.802820057	0.602196025	10.97314358	0.203184977	4	0.088888889	0	100	1.181102362	34.70826307	14.39455097	4.242424242	7	1.179405533	0.827	GBR	Arabic	0	0	30.72373903
3	ARE	ARE	United Arab Emirates	United_Arab_Emirates	Non-Sovereign	2518	0	270.5073529	3670.065328	409	125	5.647058824	45.40441176	21	0	0	0	0	0	0	0	0	0	0	0	0	0	0	0	3.889260491	0.47456006	11.09041405	0.095302597	4106	97.76190476	0	85.39325843	17.60299625	36.57361011	36.63723243	25.38235294	64	1.157784431	0.827	GBR	Arabic	0	0	30.72373908
4	ARG	ARG	Argentina	Argentina	Non-Sovereign	7	0.394497529	41.89387935	788.3353688	134	-59	51.07199472	163.5601256	72	31	0	0	0	0	0	0	0	0	0	0	0	0	0	0	8.497235338	0.783438197	17.22662735	0.524368465	89	0.120433018	0	58.51293103	4.175646552	507.3564687	396.0680214	188.0990753	739	1.291649059	0.808	ESP	Spanish	7	0.913915377	7.596261356
5	ARG	ARG	Argentina	Argentina	Non-Sovereign	8	0.790178486	148.4569597	2536.407132	298	26	45.17521368	205.4858888	80	24	0	0	0	0	0	0	0	0	0	0	0	0	0	0	4.811426401	0.047694994	11.26371765	0.233334541	1	0.003745318	0	83.7628866	12.17783505	212.030126	11.84510718	2.421245421	5	1.140821525	0.808	ESP	Spanish	7	1	3.180982978
6	ATG	ATG	Antigua and Barbuda	Antigua_and_Barbuda	Sovereign	1545	0.129465608	262.5384811	126.0828078	309	194	91.84123344	991.2696577	185	33	9	1	4	1	8	1	1	1	0	0	0	0	3080	0.009708738	6.801511228	0.718394782	11.3038826	1.557242036	81536	239.1085044	8.126520681	23.16301703	0.437956204	280.1703886	774.1561225	43.3088685	306	1.233400988	0.774	GBR	English	0	0.100466303	309.8907348
7	ATG	ATG	Antigua and Barbuda	Antigua_and_Barbuda	Sovereign	1546	0.171538496	265.9981168	127.4127185	308	216	76.7594162	531.0802265	111	37	9.714285714	1	4	1	10	1	1	1	0	0	0	0	2365.142857	0.004527814	6.818078478	0.717594082	11.68222618	1.36889267	1582	9.04	14.59510358	58.09792844	1.506591337	144.4142047	840.7439256	12.8700565	40	1.149554659	0.774	GBR	English	0	0.248126462	12.10474138
8	AUS	AUS	Australia	Australia	Non-Sovereign	353	0.462322462	271.2583333	572.9490972	350	179	93.41666667	8848.868056	251	1	0	0	0	0	0	0	0	0	0	0	0	0	0	0	4.949589988	1.169212747	10.90573692	0.687786818	3	0.333333333	10	90	16.25	11.01993639	30.71026081	17	32	1.076165123	0.933	GBR	English	1	0.923701795	0.14064634
9	AUS	AUS	Australia	Australia	Non-Sovereign	364	0	265.7333333	91.27055556	317	221	146.1166667	19836.14806	369	5	0	0	0	0	0	0	0	0	0	0	0	0	0	0	6.798734784	3.097793996	12.15364647	0.254773498	13	1.3	0	100	8.641975309	11.39239387	85.22869011	11.3	15	1.12905268	0.933	GBR	English	1	0	0
10	AUS	AUS	Australia	Australia	Non-Sovereign	343	0.460266079	148.9511775	724.6384906	247	76	53.18551746	995.9807058	147	11	0	0	7	0.214007782	1	0.194444444	0	0	0	0	0	0	0	0	6.627668725	0.646462292	15.78725433	0.322513819	5031	0.806767158	44.11119013	48.68433258	1.762468693	4417.681825	12.75602937	108.4613906	313	1.138183623	0.933	GBR	English	1	0.341326258	0.962339717
11	AUS	AUS	Australia	Australia	Non-Sovereign	350	0	264.15625	1029.681784	348	148	87.5046875	11684.36881	285	0	0	0	0	0	0	0	0	0	0	0	0	0	0	0	3.928408355	0.434774083	11.846591	0.176510677	50	0.320512821	8.292682927	51.70731707	11.41463415	140.3336727	23.76240922	5.30625	17	1.164456949	0.933	GBR	English	1	0.979767889	0.008579383
12	AUS	AUS	Australia	Australia	Non-Sovereign	352	0.060573156	263.4426218	936.9702964	343	156	101.9643549	15546.27668	325	0	0	0	0	0	0	0	0	0	0	0	0	0	0	0	4.35342586	0.660321014	12.2165575	0.207790852	1011	0.856054191	2.778156067	76.0179763	2.369603704	1001.011917	28.7841789	11.24667774	40	1.167392607	0.933	GBR	English	1	0.993775348	1.169681748
13	AUS	AUS	Australia	Australia	Non-Sovereign	331	0.4988345	40.54204204	208.1703032	87	0	81.52402402	69.12466633	103	65	0	0	0	0	0	0	0	0	0	0	0	0	0	0	9.558884819	0.864805608	21.70220947	0.541513622	251	1.662251656	0.204708291	32.75332651	23.54145343	134.3051263	1736.162819	165.7027027	332	1.196576568	0.933	GBR	English	1	1	0
14	AUS	AUS	Australia	Australia	Non-Sovereign	332	0.179524666	114.7016835	683.9212982	213	27	76.85959596	193.8077384	144	38	0	0	0	0	0	0	0	0	0	0	0	0	0	0	6.625914653	0.565109683	19.00719833	0.623670578	4130	7.509090909	3.264996203	89.02809415	11.73120729	360.9174425	390.5998391	124.5656566	548	1.279750172	0.933	GBR	English	1	0.315343684	2.115267576
15	AUS	AUS	Australia	Australia	Non-Sovereign	342	0.089595891	132.1709231	584.8313825	213	68	83.674	1076.026937	150	32	0	0	0	0	0	0	0	0	0	0	0	0	0	0	7.496521314	0.681505795	17.30210495	0.385178179	1918	1.189088655	33.2675709	59.17385943	4.845869297	1107.183825	81.01900774	53.89969231	139	1.109707329	0.933	GBR	English	1	0.159127216	1.368113815
16	AUS	AUS	Australia	Australia	Non-Sovereign	337	0.506351982	128.5975379	616.1889095	212	63	79.43371212	719.9235287	127	37	0	0	0	0	0	0	0	0	0	0	0	0	0	0	6.674263259	0.416303711	16.12691116	0.499791592	53	0.546391753	0	96.80451128	20.86466165	72.46884905	183.4343574	37.72727273	76	1.176000583	0.933	GBR	English	1	0.990059975	0.524728924
17	AUS	AUS	Australia	Australia	Non-Sovereign	336	0.487266797	132.3195652	786.4376195	222	52	58.63043478	174.1208758	85	33	0	0	0	0	0	0	0	0	0	0	0	0	0	0	6.802561343	0.419149975	16.34595299	0.596323371	16	0.144144144	0	91.31147541	12.45901639	83.68470129	211.9235441	44.53043478	133	1.132297195	0.933	GBR	English	1	0.973768379	0
18	AUS	AUS	Australia	Australia	Non-Sovereign	349	0.499397348	232.430791	867.922219	314	117	144.6228814	16211.35709	414	24	9	1	9	1	0	0	1	1	0	0	0	0	2778	0.011461318	4.952346702	0.218569797	11.59846687	0.613570929	467	7.184615385	1.170960187	89.22716628	4.449648712	57.82457106	23.19534868	171.8135593	426	1.185235653	0.933	GBR	English	1	0.045782803	40.18311206
19	AUS	AUS	Australia	Australia	Non-Sovereign	355	0	269.2484277	225.0980081	331	195	119.4119497	15555.65746	330	2	0	0	0	0	0	0	0	0	0	0	0	0	0	0	5.710600426	1.289894042	11.94809723	0.252532572	2	0.036363636	8.75331565	50.66312997	5.570291777	51.45697324	30.00957954	21.18867925	33	1.113353381	0.933	GBR	English	1	0	0.091203012
20	AUS	AUS	Australia	Australia	Non-Sovereign	351	0	262.7166667	1005.338566	338	156	101.0785714	15061.78628	318	0	0	0	0	0	0	0	0	0	0	0	0	0	0	0	4.038989594	0.552016633	12.34068584	0.130869076	10	0.3125	6.113537118	81.65938865	13.10043668	30.8669488	21.33142487	7.914285714	16	1.126816572	0.933	GBR	English	1	0.974357392	0.008579383
21	AUS	AUS	Australia	Australia	Non-Sovereign	340	0.494514639	134.5	824.1596297	224	58	60.01111111	219.4376543	83	34	0	0	0	0	0	0	0	0	0	0	0	0	0	0	6.956281185	0.452742173	16.19641876	0.734604716	6	0.428571429	11.11111111	33.33333333	19.19191919	13.67182879	178.1257142	9.866666667	18	1.198894906	0.933	GBR	English	1	0.987165711	0
22	AUS	AUS	Australia	Australia	Non-Sovereign	348	0.757457018	259.513984	1141.750246	354	158	25.7739726	494.7752549	64	1	0	0	0	0	0	0	0	0	0	0	0	0	0	0	5.368945281	1.054870697	12.13460445	0.706415117	982	3.532374101	0	74.85481998	5.574912892	235.9336912	53.88743983	20.8869863	54	1.117643895	0.933	GBR	English	1	0.99976823	0.024881483
23	AUS	AUS	Australia	Australia	Non-Sovereign	338	0.530472793	128.3198653	647.570934	213	58	80.55808081	737.0424303	135	37	0	0	0	0	0	0	0	0	0	0	0	0	0	0	6.880747875	0.457914887	15.6636467	0.499791592	29	0.302083333	0.386847195	99.41972921	10.44487427	71.43879864	173.4858178	47.94949495	139	1.115305871	0.933	GBR	English	1	0.991155826	0.524728919
24	AUS	AUS	Australia	Australia	Non-Sovereign	365	0	265.6666667	77.73602894	317	220	113.6089744	8047.112879	231	13	0	0	0	0	0	0	0	0	0	0	0	0	0	0	6.375734727	2.975761947	11.43912888	0.220847756	13	1.083333333	0	100	4.347826087	12.43172488	141.3347555	18.92307692	20	1.098541311	0.933	GBR	English	1	0	0
25	AUS	AUS	Australia	Australia	Non-Sovereign	357	0.001701862	270.8865532	195.4107383	339	178	138.3819763	19202.54876	406	1	0	0	0	0	0	0	0	0	0	0	0	0	0	0	3.551782436	0.61770539	9.773673058	0.049669795	463	0.068188513	1.822339573	95.35810269	0.839266349	5798.051148	24.85699151	38.39082161	141	1.156878277	0.933	GBR	English	1	0	0.162783178
26	AUS	AUS	Australia	Australia	Non-Sovereign	344	0.004715473	184.4021739	956.8992195	286	100	56.32608696	2507.508348	150	6	1	1	2	1	0	0	0	0	0	0	0	0	0	0	6.175645918	0.173864723	13.56107903	0.357435644	186	8.454545455	6.474820144	43.88489209	16.54676259	19.27932165	17.31019927	8.739130435	21	1.220599384	0.933	GBR	English	1	0	6.35501466
27	AUS	AUS	Australia	Australia	Non-Sovereign	354	0.496017962	269.5854286	595.058709	353	172	102.5332381	10954.90118	324	1	0	0	0	0	0	0	0	0	0	0	0	0	0	0	5.304733793	1.365045176	11.93249512	0.347832531	2215	0.835533761	3.978332832	84.27324707	2.130604875	2272.550211	37.58293784	44.86742857	163	1.206617139	0.933	GBR	English	1	0.990586256	1.065576229
28	AUS	AUS	Australia	Australia	Non-Sovereign	358	0.079990396	267.2553272	194.162123	330	196	124.3234399	15087.70046	316	4	0	0	0	0	0	0	0	0	0	0	0	0	0	0	6.175754994	1.828269261	12.63685322	0.052413724	8	0.033755274	7.845659164	31.63987138	8.810289389	211.8156781	52.25232686	27.78995434	75	1.290640734	0.933	GBR	English	1	0	0.09120301
29	AUS	AUS	Australia	Australia	Non-Sovereign	1161	0	266.0456349	78.01627074	319	219	116.9394841	6441.11379	223	21	0	0	0	0	0	0	0	0	0	0	0	0	51	0.000861326	5.27150242	2.214574295	11.05760193	0.20902127	41	0.482352941	0	100	1.296296296	73.06905445	177.3126846	10.11904762	18	1.097028838	0.933	GBR	English	1	0	3.131298572
30	AUS	AUS	Australia	Australia	Non-Sovereign	362	2.38e-06	264.8932161	92.79796429	316	209	132.6616415	17929.57576	365	5	0	0	0	0	0	0	0	0	0	0	0	0	0	0	6.741590884	2.705881457	11.93980503	0.381957471	969	4.943877551	2.775574941	30.29341792	4.282315623	172.1748821	58.22941204	30.1758794	232	1.064044685	0.933	GBR	English	1	0	2.395469502
31	AUS	AUS	Australia	Australia	Non-Sovereign	363	2.83e-06	264.9826087	89.84606178	317	214	126.6898551	15998.47747	341	6	0	0	0	0	0	0	0	0	0	0	0	0	0	0	6.731670499	2.686731953	11.71168518	0.381957471	851	7.336206897	4.66045273	34.35419441	6.657789614	102.525948	71.25397552	30.00869565	121	1.079611447	0.933	GBR	English	1	0	7.441217021
32	AUS	AUS	Australia	Australia	Non-Sovereign	360	5.99e-06	265.2377049	101.1627922	315	218	148.3469945	26109.20061	439	4	0	0	0	0	0	0	0	0	0	0	0	0	0	0	6.531925937	2.199551516	11.98104477	0.330854714	808	13.93103448	5.985037406	45.63591022	5.735660848	54.57705639	15.71882749	20.54098361	65	1.050331664	0.933	GBR	English	1	0	9.85281086
33	AUS	AUS	Australia	Australia	Non-Sovereign	339	0.058238968	131.3179468	776.109312	223	26	63.52055638	196.3293836	145	33	0	0	0	0	0	0	0	0	0	0	0	0	0	0	7.143051426	0.456472433	16.44575691	0.31344825	145	0.214497041	0.260718424	93.36616454	3.244495944	471.3923171	194.9973474	73.10930576	660	1.150234132	0.933	GBR	English	1	2.84e-05	0.136247626
34	AUS	AUS	Australia	Australia	Non-Sovereign	345	0.85765185	188.3125	597.3551793	253	122	128.1909722	485.7562091	177	93	0	0	0	0	0	0	0	0	0	0	0	0	0	0	7.176016092	0.503713463	17.87358093	0.362680912	189	13.5	0	100	39.68253968	17.46603824	577.4322044	70.20833333	260	1.246790482	0.933	GBR	English	1	0.808394775	19.73034231
35	AUS	AUS	Australia	Australia	Non-Sovereign	333	0.488286957	117.4583333	772.5464631	214	18	65.46347032	94.04787744	104	46	0	0	0	0	0	0	0	0	0	0	0	0	0	0	5.928070108	0.406729928	15.52881241	0.674478829	71	0.473333333	0	99.22279793	11.65803109	105.2272274	369.4198861	153.1438356	603	1.188074491	0.933	GBR	English	1	0.973334291	0.028459704
36	AUS	CXR	Christmas Island	Australia	Non-Sovereign	375	0.310974275	253.590404	31.93159154	299	215	160.7131313	8833.134756	309	16	5	1	5	1	0	0	0	0	0	0	0	0	0	0	6.455562969	2.160176187	12.165411	0.015531749	1063	6.481707317	0.48828125	75.87890625	4.296875	139.6103431	1497.274706	185.0909091	323	1.132591542	0.933	Multi	English	1	0.621830186	13.91847591
37	AUS	CCK	Cocos Island	Australia	Non-Sovereign	376	0	265.4444444	36.67283953	299	235	161.3333333	3699.481481	245	60	9	0.714285714	4	1	0	0	0	0	0	0	0	0	245	0.013297872	7.521221717	1.647117989	12.99817085	0.121323667	279	23.25	0	94.66666667	60	10.35306478	1810.534847	6	8	1.396110515	0.933	Multi	Multi	1	0	115.3432465
38	AUS	AUS	Australia	Australia	Non-Sovereign	341	0.230282373	133.4321494	795.0003224	225	28	66.09057791	237.4823692	139	36	0	0	0	0	0	0	0	0	0	0	0	0	0	0	7.317891359	0.472089011	17.079216	0.444671124	803	0.400099651	27.89074355	59.77744057	2.953970663	1349.565325	144.657029	55.90561351	616	1.140643648	0.933	GBR	English	1	0.457117872	0.502360394
39	AUS	AUS	Australia	Australia	Non-Sovereign	347	0.499351746	223.7884615	1182.83247	305	113	89.22435897	3005.235166	187	19	0	0	0	0	0	0	0	0	0	0	0	0	0	0	5.143066486	0.519980896	11.07954311	0.725184858	6	0.4	18.44660194	77.66990291	32.03883495	14.34879605	11.4677928	35.61538462	129	1.227668026	0.933	GBR	English	1	0.089276698	1.55480403
40	AUS	AUS	Australia	Australia	Non-Sovereign	335	0.002380429	128.1058394	643.6506161	212	58	87.013382	818.1262707	141	42	0	0	0	0	0	0	0	0	0	0	0	0	0	0	6.355929613	0.367471836	14.80107307	0.263308048	97	0.687943262	0	96.07843137	6.928104575	104.5452497	193.4732358	17.67153285	66	1.147716408	0.933	GBR	English	1	0.001240237	0.524728923
41	AUS	AUS	Australia	Australia	Non-Sovereign	359	5.07e-06	263.5166667	104.2066985	317	209	141.3294326	24723.76764	434	4	0	0	0	0	0	0	0	0	0	0	0	0	0	0	6.413358205	2.046420732	11.98104477	0.282948524	271	1.158119658	2.893674293	62.24764468	3.903095559	203.1907336	14.11643682	55.88510638	214	1.104512227	0.933	GBR	English	1	0	0.347032245
42	AUS	AUS	Australia	Australia	Non-Sovereign	1157	0.016756265	266.6400273	83.46572914	321	221	103.1209016	5135.17642	217	14	0	0	5	0.75	0	0	0	0	0	0	0	0	0	0	5.346533179	2.456266549	10.11994171	0.365296245	1031	8.382113821	10.81081081	79.27927928	3.088803089	105.7275391	158.6396132	8.87704918	20	1.102395361	0.933	GBR	English	1	0	5.481968816
43	AUS	AUS	Australia	Australia	Non-Sovereign	356	0	270.8050306	198.8360058	334	180	152.9634296	22775.73877	407	1	5	0.01369863	5	0.025	0	0	0	0	0	0	0	0	0	0	3.003332486	0.636383637	8.290551186	0.092429653	1515	0.79029734	1.972338162	95.94074802	1.612243228	1671.409143	56.3420583	28.50603675	105	1.217545349	0.933	GBR	English	1	0	1.061642119
44	AUS	AUS	Australia	Australia	Non-Sovereign	361	0	264.515625	99.33536784	315	216	142.0052083	24219.09861	418	4	0	0	0	0	0	0	0	0	0	0	0	0	51	0.002770083	6.550683061	2.133292381	11.98104477	0.330854714	147	8.647058824	11.76470588	52.94117647	5.882352941	16.50131904	27.89740304	36.25	99	1.120871524	0.933	GBR	English	1	0	13.46781093
45	AUS	AUS	Australia	Australia	Non-Sovereign	346	0.874787318	201.7638889	1024.683464	279	105	124.7581019	1584.479092	195	42	1	0.2	4	0.285714286	0	0	4	0.333333333	0	0	0	0	0	0	5.694630424	0.263577325	13.648139	0.743199229	277	1.312796209	4.150653344	89.85395849	12.37509608	177.8642865	15.04500702	61.11574074	221	1.14367515	0.933	GBR	English	1	0.961240081	1.655061372
46	BGD	BGD	Bangladesh	Bangladesh	Non-Sovereign	1983	0.469105131	260.5745856	1125.986005	338	136	180.6887661	31099.04633	527	8	5	1	7	1	1	1	10	1	0	0	0	0	152.1111111	0.004538578	3.564507604	0.754166021	8.662752151	0.288105279	392	2.252873563	0	100	4.888507719	159.1744042	28.35009173	8.237569061	13	1.155767644	0.558	GBR	Bengali	19	0	97.13572253
47	BGD	BGD	Bangladesh	Bangladesh	Non-Sovereign	1986	0.000666685	259.8275862	1068.428409	339	136	217.6551724	45773.98013	622	10	5	1	7	1	0	0	10	1	0	0	0	0	153	0.000503525	3.447580735	0.603556086	8.27586937	0.122285165	24554	361.0882353	99.75369458	0.246305419	0	55.38511184	13.19562614	6.603448276	12	1.115845406	0.558	GBR	Bengali	19	0	554.5211182
48	BGD	BGD	Bangladesh	Bangladesh	Non-Sovereign	2013	0	259.2	1187.75625	349	130	209.7333333	38041.06806	552	9	1	1	7	1	0	0	10	1	0	0	0	0	153	0.000496771	2.942964951	0.448184724	7.675824165	0.128936216	10389	519.45	87.5	12.5	0	15.07446552	16.40987218	8.85	12	1.173460183	0.558	GBR	Bengali	19	0	872.1785553
49	BGD	BGD	Bangladesh	Bangladesh	Non-Sovereign	1981	0.530797362	261.5617647	1171.960856	338	139	153.3705882	22415.82335	432	6	5	1	7	1	0	0	10	1	0	0	0	0	153	0.002523978	3.385201404	0.499113034	9.24379921	0.100915127	209	2.27173913	0	100	19.79345955	78.44079997	21.54660686	4.541176471	6	1.193721854	0.558	GBR	Bengali	19	1	226.8483242
50	BGD	BGD	Bangladesh	Bangladesh	Non-Sovereign	2015	0	258.9756673	1124.705219	349	129	223.3473307	45240.06981	647	6	5.372093023	1	6.659090909	1	0	0	10	1	0	0	0	0	153	0.02133995	3.31435445	0.760050143	8.843579292	0.128936216	787648	739.5755869	96.64516129	3	0.693548387	847.7602025	13.76080817	5.369140625	10	1.158372734	0.558	GBR	Bengali	19	0	696.57228
51	BGD	BGD	Bangladesh	Bangladesh	Non-Sovereign	1997	0	259.0833333	1074.857639	340	135	230.3541667	51096.36936	645	11	7	1	7	1	0	0	10	1	0	0	0	0	153	0.000500751	3.30686758	0.562740662	7.985002995	0.057633184	232	23.2	21.65605096	73.88535032	26.11464968	21.7885248	31.42469161	9	14	1.187195554	0.558	GBR	Bengali	19	0	431.5943876
52	BGD	BGD	Bangladesh	Bangladesh	Non-Sovereign	2017	0	256.8795967	910.9149099	323	136	240.4908066	58718.64108	736	7	7	1	5.714285714	1	1	0.076923077	10	1	0	0	0	0	153	0.00594943	3.101896008	0.911415751	7.971396923	0.080225907	364014	1178.038835	55.74986751	38.68574457	13.88447271	257.0042023	10.73007482	5.71886121	10	1.078234423	0.558	GBR	Bengali	19	0	1141.681979
53	BGD	BGD	Bangladesh	Bangladesh	Non-Sovereign	1989	0.02418179	259.44114	1048.417341	339	137	220.5312887	47624.16952	640	10	5.769230769	1	7	1	0	0	10	1	0	0	0	0	153	0.006535948	3.441743046	0.612247278	8.27586937	0.122285165	148602	490.4356436	91.26760563	6.816901408	2.704225352	242.5710843	14.52638352	6.130111524	14	1.105025195	0.558	GBR	Bengali	19	0.043134466	554.5538867
54	BGD	BGD	Bangladesh	Bangladesh	Non-Sovereign	2016	0	258.5833333	1167.284722	344	129	207	36431.58333	520	5	1	1	4	1	0	0	10	1	0	0	0	0	153	0.000496032	3.250030099	0.633133008	7.926945686	0.230236188	1198	63.05263158	48.61111111	51.38888889	14.58333333	19.54831389	17.29085278	4	4	1.234594471	0.558	GBR	Bengali	19	0	1086.974632
55	BGD	BGD	Bangladesh	Bangladesh	Non-Sovereign	1980	0.541480365	261.4291667	1153.962691	337	138	164.7125	25710.20589	458	7	5	1	7	1	0	0	10	1	0	0	0	0	152	0.000505051	3.386864662	0.498011048	8.095371246	0.035772111	18	1	0	100	12.76595745	25.99638838	29.59801847	4.5	8	1.125237395	0.558	GBR	Bengali	19	0.997752888	156.7418764
56	BGD	BGD	Bangladesh	Bangladesh	Non-Sovereign	2000	0.514679506	260.6462168	1165.28189	341	134	176.3307771	28829.99881	496	8	2.5	1	7	1	1	0.25	10	1	0	0	0	0	152	0.004	3.225842108	0.467231656	8.662752151	0.138054073	167	1.04375	0	100	6.48815654	132.1822663	22.67968496	9.319018405	13	1.1747693	0.558	GBR	Bengali	19	0	97.13572266
57	BGD	BGD	Bangladesh	Bangladesh	Non-Sovereign	1976	0.538359069	261.3277778	1119.69038	335	141	161.8462963	25129.20901	455	7	5	1	7	1	0	0	10	1	0	0	0	0	153	0.001012146	3.533218682	0.627989556	9.720756531	0.035772111	72	1.44	0	100	7.857142857	38.3811251	39.10458485	4.977777778	6	1.13656566	0.558	GBR	Bengali	19	1	226.8483258
58	BGD	BGD	Bangladesh	Bangladesh	Non-Sovereign	2011	0	258.6029412	1103.759011	341	132	222.004902	44160.05966	597	6	7	1	7	1	0	0	10	1	0	0	0	0	153	0.000497265	3.558914036	0.973934436	8.843579292	0.147122473	1559	38.02439024	47.22222222	36.45833333	18.05555556	39.14675914	28.91451661	5.117647059	6	1.164102851	0.558	GBR	Bengali	19	0	712.323865
59	BGD	BGD	Bangladesh	Bangladesh	Non-Sovereign	1984	0.031594351	260.9895833	1163.19911	339	136	174.59375	28598.0498	484	8	5	1	7	1	1	1	10	1	0	0	0	0	152.2	0.002520161	3.60319519	0.706468768	8.662752151	0.288105279	34	2	0	100	35.22727273	13.01888743	35.15973794	3.875	9	1.159869824	0.558	GBR	Bengali	19	0	97.13572269
60	BGD	BGD	Bangladesh	Bangladesh	Non-Sovereign	2008	0.012355419	257.5833333	968.6052004	331	136	244.1567164	58923.31627	712	7	7.2	0.833333333	7	0.833333333	0	0	10	1	0	0	0	0	230.8	0.00249004	3.760400746	1.139429663	9.617826462	0.047743015	83446	662.2698413	56.48351648	43.2967033	27.58241758	123.6448145	19.44315965	3.835820896	9	1.147044228	0.558	GBR	Bengali	19	0	482.6430375
61	BGD	BGD	Bangladesh	Bangladesh	Non-Sovereign	1992	0.000392347	259.1803483	1039.426429	338	137	229.5497512	51844.17278	659	11	7.4	1	7	1	0	0	10	1	0	0	0	0	308.6	0.00251004	3.531212687	0.714137179	8.989967346	0.057633184	29858	414.6944444	54.13385827	45.27559055	25	69.69060965	32.05818903	6	17	1.15300243	0.558	GBR	Bengali	19	0	431.5943894
62	BGD	BGD	Bangladesh	Bangladesh	Non-Sovereign	1978	0.454704758	260.5121951	1107.834969	337	138	178.8993902	30719.54407	512	8	5	1	7	1	1	1	10	1	0	0	0	0	152.6666667	0.001516684	3.83038952	1.099096859	10.17109871	0.053483721	137	1.670731707	0	100	17.51412429	72.4303295	36.90942613	8.719512195	17	1.145878009	0.558	GBR	Bengali	19	0	97.13572143
63	BGD	BGD	Bangladesh	Bangladesh	Non-Sovereign	1985	0.465305434	258.2333333	994.7907409	334	138	243.3166667	59804.37787	706	9	8	1	7	1	0	0	10	1	0	0	0	0	542	0.000503778	4.150966048	1.170826657	9.742231369	0.274719208	5292	151.2	34.31372549	65.03267974	19.93464052	41.76548705	60.61862312	5.266666667	19	1.0993447	0.558	GBR	Bengali	19	0.929428002	707.8909053
64	BGD	BGD	Bangladesh	Bangladesh	Non-Sovereign	2001	0.55212067	260.5152905	1159.875919	341	133	182.8952599	30851.91183	513	8	1	1	7	1	0	0	10	1	0	0	0	0	152	0.00149925	3.03758607	0.367795488	8.662752151	0.138054073	124	1.137614679	0	100	0	87.4734799	12.3725246	10.89908257	14	1.130809263	0.558	GBR	Bengali	19	0.000592717	97.25777507
65	BGD	BGD	Bangladesh	Bangladesh	Non-Sovereign	1979	0.430232088	258.875	992.6302083	335	139	238.9166667	57615.53472	691	10	8	1	7	0.5	0	0	10	1	0	0	0	0	542	0.000505306	3.979187826	0.97424414	9.742231369	0.107801326	154	15.4	0	100	22.95081967	17.06200702	49.49183119	3	4	1.120344995	0.558	GBR	Bengali	19	0.859266936	431.5943948
66	BGD	BGD	Bangladesh	Bangladesh	Non-Sovereign	1988	0.54637142	260.940303	1139.78724	338	136	168.8239394	27029.20126	483	7	5	1	7	1	0	0	10	1	0	0	0	0	152	0.006036217	3.628030191	0.855269658	9.720756531	0.035772111	352	1.328301887	0	100	3.251533742	223.5228811	24.21816192	8.858181818	12	1.169014854	0.558	GBR	Bengali	19	0.774809754	156.7418744
67	BGD	BGD	Bangladesh	Bangladesh	Non-Sovereign	1998	0.539235016	261.173913	1194.146503	340	134	167.673913	25797.31585	461	7	5	1	7	1	0	0	10	1	0	0	0	0	152	0.000500501	2.918133411	0.247937078	6.942867756	0.138054073	19	0.826086957	0	100	0.81300813	16.82912119	22.63960833	7.173913043	10	1.099620571	0.558	GBR	Bengali	19	0	156.7418717
68	BGD	BGD	Bangladesh	Bangladesh	Non-Sovereign	1977	0.539274624	261.2587719	1162.647228	337	139	160.4539474	24542.17179	452	7	5	1	7	1	0	0	10	1	0	0	0	0	153	0.001517451	3.197634488	0.357942596	8.095371246	0.035772111	133	1.583333333	0	100	10.88295688	66.43485547	30.27876566	5.315789474	7	1.101324351	0.558	GBR	Bengali	19	1	226.8483232
69	BGD	BGD	Bangladesh	Bangladesh	Non-Sovereign	1996	0.538223715	261.070059	1177.996782	340	135	169.1622419	26624.02732	477	7	5	1	7	1	0	0	10	1	0	0	0	0	152	0.002004008	3.304545204	0.462652393	8.662752151	0.035772111	334	2.929824561	0	100	5.198776758	89.74360608	22.98182959	6.292035398	9	1.179006078	0.558	GBR	Bengali	19	0	156.7418759
70	BGD	BGD	Bangladesh	Bangladesh	Non-Sovereign	2009	0.55169742	260.7151961	1212.127438	344	129	172.6911765	26611.04771	494	8	1	1	7	1	0	0	10	1	0	0	0	0	152.0666667	0.007466401	2.752232427	0.210691724	6.865227699	0.138054073	728	2.141176471	0	100	0.51203277	267.0140499	12.95033685	12.88235294	18	1.192888382	0.558	GBR	Bengali	19	0.001427288	97.13572219
71	BGD	BGD	Bangladesh	Bangladesh	Non-Sovereign	1987	0.00052247	258.7072072	1012.703169	335	138	239.3445946	57305.70114	695	10	8	1	7	1	0	0	10	1	0	0	0	0	542	0.002013085	4.126735648	1.232126915	9.742231369	0.274719208	11438	150.5	64.78873239	27.96780684	9.657947686	68.37282906	50.25727515	3.351351351	4	1.093182944	0.558	GBR	Bengali	19	0	431.5943905
72	BGD	BGD	Bangladesh	Bangladesh	Non-Sovereign	1994	0.000717322	258	991.6666667	334	137	241.3333333	57778.38889	688	9	8	1	7	1	0	0	10	1	0	0	0	0	542	0.000501505	3.934002578	1.201951145	9.742231369	0.159657702	14	2	0.729927007	97.08029197	13.86861314	18.25239352	52.48486553	15	15	1.113618445	0.558	GBR	Bengali	19	0	431.5943895
73	BGD	BGD	Bangladesh	Bangladesh	Non-Sovereign	1991	0.499285557	260.2930712	1125.890069	340	136	184.8792135	32332.14039	528	9	1	1	7	1	1	1	10	1	0	0	0	0	152	0.002009041	3.26601244	0.426970928	8.662752151	0.138054073	239	2.463917526	0	100	5.110732538	79.27329151	19.59121643	10.34831461	12	1.195428728	0.558	GBR	Bengali	19	0	97.13572311
74	BGD	BGD	Bangladesh	Bangladesh	Non-Sovereign	2002	0.544308751	261.3222222	1196.772469	341	133	166.7555556	25369.37729	457	7	5	1	7	1	0	0	10	1	0	0	0	0	152	0.0004995	2.954481666	0.22402946	6.942867756	0.138054073	48	3.2	0	100	7.608695652	12.8049903	18.7775134	6.6	8	1.087132852	0.558	GBR	Bengali	19	0	156.7418762
75	BGD	BGD	Bangladesh	Bangladesh	Non-Sovereign	2003	0.540868521	261.171123	1195.476718	341	133	164.364082	24883.31185	459	7	5	1	7	1	0	0	10	1	0	0	0	0	152	0.003494758	3.1729544	0.348141352	8.095371246	0.035772111	265	1.417112299	0	100	0.551977921	148.6420925	12.9834437	9.56684492	13	1.160376447	0.558	GBR	Bengali	19	0.001843111	156.7418757
76	BGD	BGD	Bangladesh	Bangladesh	Non-Sovereign	2014	0	258.4318182	1132.011192	341	131	215.6666667	40659.3765	562	5	7	1	4	1	0	0	10	1	0	0	0	0	153	0.000496524	3.277694263	0.877945922	8.843579292	0.147122473	78	4.105263158	31.25	55.11363636	32.38636364	23.91371269	23.59159595	4.727272727	5	1.135162715	0.558	GBR	Bengali	19	0	890.7458782
77	BGD	BGD	Bangladesh	Bangladesh	Non-Sovereign	2018	0	258.3677249	1167.660696	344	127	202.5555556	34244.83518	526	4	1	1	4	1	0	0	10	1	0	0	0	0	153	0.00148662	3.383082966	1.106484214	7.926945686	0.230236188	53483	652.2317073	86.48648649	13.0977131	1.03950104	65.97181034	13.26701225	4.936507937	7	1.143915029	0.558	GBR	Bengali	19	0	1634.923612
78	BGD	BGD	Bangladesh	Bangladesh	Non-Sovereign	1975	0.538882932	261	1117.671696	334	141	162.0215054	25279.08417	457	7	5	1	7	1	0	0	10	1	0	0	0	0	153	0.000506329	3.85267215	1.009045099	9.720756531	0.081844725	100	2.43902439	0	100	14.76793249	32.08216129	45.43615274	5	7	1.099280389	0.558	GBR	Bengali	19	1	226.8483247
79	BGD	BGD	Bangladesh	Bangladesh	Non-Sovereign	1993	0.000445909	259.1666667	1052.472222	338	137	232.5833333	52637.40972	654	10	7	1	7	1	0	0	10	1	0	0	0	0	153	0.000501756	3.529274321	0.717535683	8.989967346	0.057633184	390	35.45454545	87.14285714	12.14285714	7.857142857	18.84425681	37.11894383	5	5	1.149555341	0.558	GBR	Bengali	19	0	431.5943869
80	BGD	BGD	Bangladesh	Bangladesh	Non-Sovereign	2012	0	259.4835217	1191.074183	350	130	214.2650659	40382.3772	586	9	1	1	7	1	0	0	10	1	0	0	0	0	153	0.003479125	3.1154432	0.489447681	7.675824165	0.128936216	151297	840.5388889	96.32422243	2.167766258	0.094250707	144.1909322	10.25940713	4.870056497	9	1.122887347	0.558	GBR	Bengali	19	0	1036.081843
81	BGD	BGD	Bangladesh	Bangladesh	Non-Sovereign	2005	0.00062238	258.7597403	1039.547885	338	136	236.4393939	54471.64664	675	9	7	1	7	1	0	0	10	1	0	0	0	0	153	0.003491272	3.741151788	0.918023383	9.742231369	0.057633184	30948	172.8938547	76.82333874	19.04376013	9.967585089	168.9652831	42.25309192	4.376623377	7	1.178819138	0.558	GBR	Bengali	19	0	514.8143507
82	BGD	BGD	Bangladesh	Bangladesh	Non-Sovereign	1995	0.000548907	258.7884615	1034.219428	339	137	233.7339744	53768.04859	672	10	7.4	1	7	1	0	0	10	1	0	0	0	0	308.6	0.002506266	3.496814758	0.786728438	8.989967346	0.057633184	47080	376.64	70.89249493	23.32657201	4.361054767	135.0257679	36.12595634	5.375	7	1.082656859	0.558	GBR	Bengali	19	0	431.5943877
83	BGD	BGD	Bangladesh	Bangladesh	Non-Sovereign	2004	0.537754336	260.6364734	1171.048413	341	133	178.1111111	29305.73451	508	8	1	1	7	1	1	0.5	10	1	0	0	0	0	152	0.00249501	2.908617477	0.239051225	6.865227699	0.138054073	186	1.328571429	0	100	0.121654501	112.2923092	19.98116407	9.528985507	17	1.212320095	0.558	GBR	Bengali	19	0	97.13572202
84	BGD	BGD	Bangladesh	Bangladesh	Non-Sovereign	1990	0.501068693	261.1256219	1175.380466	339	136	162.5310945	24784.53874	454	7	5	1	7	1	0	0	10	1	0	0	0	0	152.5	0.001005025	3.365771065	0.522670475	8.095371246	0.035772111	257	3.381578947	0	100	4.899777283	61.3644419	15.54312648	8.47761194	10	1.190291993	0.558	GBR	Bengali	19	0	226.8483236
85	BHS	BHS	Bahamas	Bahamas	Sovereign	1559	0	253.4947917	438.8310276	319	188	74.90104167	1877.13897	155	22	7	1	0	0	0	0	0	0	0	0	0	0	0	0	5.748576999	0.512716759	14.13416862	0.2645818	56	3.733333333	5.102040816	89.79591837	24.48979592	13.04890482	403.7657755	8.5625	15	1.392259701	0.789	GBR	English	0	0	25.19542004
86	BHS	BHS	Bahamas	Bahamas	Sovereign	1567	0.589631878	250.8421053	656.1006467	322	178	96.35526316	3228.663493	182	33	0	0	0	0	0	0	0	0	0	0	0	0	0	0	5.341390481	0.539884908	13.52613449	0.339111	2	0.105263158	0	97.2972973	45.94594595	15.19182833	194.3972927	3.684210526	4	1.12335539	0.789	GBR	English	0	0	1.440288019
87	BHS	BHS	Bahamas	Bahamas	Sovereign	1556	0.010643793	257.3937908	409.0026243	321	194	74.01879085	1608.025799	183	27	9	0.833333333	0	0	0	0	0	0	0	0	0	0	363	0.002570694	6.016753852	0.552628933	13.39931107	0.493804723	134	1.264150943	3.384094755	93.57021997	4.737732657	81.05863622	553.1853219	5.941176471	26	1.107996863	0.789	GBR	English	0	0	1.297354931
88	BHS	BHS	Bahamas	Bahamas	Sovereign	1565	0.468040348	251.0252076	599.8238211	323	177	79.73576512	2238.486193	205	24	5	0.541666667	5	0.6	0	0	0	0	0	0	0	0	0	0	5.520366152	0.526858601	13.90890312	0.516945124	475	0.840707965	5.956017104	77.24496029	19.63958461	447.5154904	267.9692161	4.96797153	23	1.217672336	0.789	GBR	English	0	0	1.440288004
89	BHS	BHS	Bahamas	Bahamas	Sovereign	1564	0.586285969	250.8479532	596.7125445	321	179	86.25730994	2698.224086	179	27	0	0	0	0	0	0	0	0	0	0	0	0	0	0	5.458450695	0.506895973	13.90890312	0.207725793	2	0.034482759	0.835654596	83.84401114	27.01949861	48.44735249	250.3801264	4.035087719	5	1.279125947	0.789	GBR	English	0	0	1.440288019
90	BHS	BHS	Bahamas	Bahamas	Sovereign	1563	0.567483965	250.943299	602.1341538	322	179	84.6314433	2594.343219	185	27	0	0	0	0	0	0	0	0	0	0	0	0	0	0	5.489784102	0.500320121	13.90890312	0.331211448	2	0.018691589	2.037617555	88.40125392	40.90909091	86.30741193	259.379547	3.979381443	6	1.251251941	0.789	GBR	English	0	0	1.440288006
91	BHS	BHS	Bahamas	Bahamas	Sovereign	1572	0	250.2301587	912.9198159	323	170	99.86904762	2822.781981	178	42	8	1	0	0	0	0	0	0	0	0	0	0	218	0.000636132	5.32839487	0.719205279	13.68179131	0.316909403	1214	50.58333333	0	100	30.34482759	19.78785772	79.72501878	9.714285714	14	1.342311795	0.789	GBR	English	0	0	63.37886909
92	BHS	BHS	Bahamas	Bahamas	Sovereign	1575	0	243.6442308	876.2263627	320	162	120.4935897	3314.072198	213	53	8	1	0	0	0	0	0	0	0	0	0	0	223	0.000634921	5.558764716	0.525604153	13.34372997	0.68695724	1	0.038461538	1.298701299	95.45454545	12.98701299	20.67142324	206.3968662	1.576923077	5	1.255605199	0.789	GBR	English	0	0	45.51521887
93	BHS	BHS	Bahamas	Bahamas	Sovereign	1554	0	258.6969124	383.7260051	323	194	74.44139887	1653.855017	183	24	7.380952381	0.913043478	0	0	0	0	0	0	0	0	0	0	241.3333333	0.003861004	6.096397899	0.533162989	13.60431099	0.100987077	2942	5.272401434	3.044634939	84.95418268	9.015666568	462.8599827	517.6951765	6.748582231	34	1.367090673	0.789	GBR	English	0	0	6.909910511
94	BHS	BHS	Bahamas	Bahamas	Sovereign	1566	0.059686082	250.1844136	612.4431369	321	178	96.54012346	3668.671243	205	26	5	0.5	5	0.8	0	0	0	0	0	0	0	0	0	0	5.487480038	0.482671023	13.86121368	0.307167083	14	0.13592233	11.90082645	61.81818182	7.272727273	82.69518934	267.3918296	5.101851852	13	1.282017723	0.789	GBR	English	0	0	1.440288005
95	BHS	BHS	Bahamas	Bahamas	Sovereign	1555	0.021697913	256.9387626	370.5187553	319	193	78.99084596	2074.653037	167	21	7	1	0	0	0	0	0	0	0	0	0	0	0	0	5.975769152	0.503022973	13.61959648	0.56815058	3396	11.43434343	3.855005754	86.53624856	11.04718067	237.7482945	455.3753308	5.333333333	27	1.320097073	0.789	GBR	English	0	0	25.1954197
96	BHS	BHS	Bahamas	Bahamas	Sovereign	1548	0.548319523	258.1899586	280.5728397	321	197	62.02225673	724.0605712	109	23	8	1	0	0	0	0	0	0	0	0	0	0	168	0.003875969	6.679692864	0.571498707	13.61572266	0.213713676	10	0.06097561	8.074534161	16.45962733	0.82815735	132.5667201	827.5332011	7.335403727	12	1.090697429	0.789	GBR	English	0	0	0.604413199
97	BHS	BHS	Bahamas	Bahamas	Sovereign	1571	0.000111166	248.7364376	555.7690103	319	174	87.5354129	2402.531789	203	25	7.833333333	1	0	0	0	0	0	0	0	0	0	0	220	0.012730745	5.693483631	0.578189166	13.98876858	0.456004113	6723	11.57142857	2.611044418	89.22569028	6.902761104	456.2570467	320.2518229	10.44484629	51	1.361640666	0.789	GBR	English	0	0	18.1664981
98	BHS	BHS	Bahamas	Bahamas	Sovereign	1570	0.298539466	249.8118408	627.874191	322	176	100.1197623	3719.167546	201	26	5.465116279	0.671875	5	0.546391753	0	0	0	0	0	0	0	0	0	0	5.304383396	0.60336927	13.85361099	0.160514668	5638	1.206763699	7.104241501	77.80196655	11.41105185	3766.081737	193.7626708	5.474425661	21	1.162481131	0.789	GBR	English	0	0	1.440288009
99	BHS	BHS	Bahamas	Bahamas	Sovereign	1547	0.264098874	257.9198902	262.6287531	323	193	59.62706918	872.2090129	129	15	5.25	0.756756757	0	0	0	0	0	0	0	0	0	0	0	0	6.697639147	0.585753744	13.66130066	0.422311574	779	0.404675325	16.2967548	22.55725528	10.23963215	1546.076752	806.5223287	5.427077888	27	1.112217004	0.789	GBR	English	0	0	0.604413199
100	BHS	BHS	Bahamas	Bahamas	Sovereign	1576	0.000262182	242.8093348	887.5752746	320	154	122.3853616	3576.318512	250	44	8	0.980392157	0	0	0	0	0	0	0	0	0	0	223	0.033629442	5.497140924	0.808058701	14.17673969	0.630999029	47701	35.62434653	5.446819469	77.929436	6.747360288	1060.949748	99.62771013	3.919879063	17	1.29862586	0.789	GBR	English	0	0.000523638	45.51521871
101	BHS	BHS	Bahamas	Bahamas	Sovereign	1549	0	264.9015152	347.818813	326	201	57.35606061	1117.871155	147	17	5	1	4	1	0	0	0	0	0	0	0	0	0	0	6.513271411	0.6459825	12.77497101	0.461015701	77	5.133333333	15.55555556	64.44444444	6.666666667	12.56350528	566.7169762	4	13	1.245360148	0.789	GBR	English	0	0	1.706413809
102	BHS	BHS	Bahamas	Bahamas	Sovereign	1574	0	244.8666667	796.5459722	320	166	110.8708333	2901.993108	194	52	8.5	1	0	0	0	0	0	0	0	0	0	0	230.5	0.001270648	5.499066406	0.539303796	12.96326256	0.735079825	198	9.9	4.347826087	87.68115942	24.63768116	18.38128221	238.5767538	3.45	7	1.208497486	0.789	GBR	English	0	0	14.00151977
103	BHS	BHS	Bahamas	Bahamas	Sovereign	1550	0	258.7077114	335.9711257	320	199	65.94129353	827.9411088	132	33	8.222222222	0.75	0	0	0	0	0	0	0	0	0	0	169	0.00516129	6.528282086	0.504336349	13.10798168	0.533939898	265	0.754985755	9.971509972	64.29249763	2.136752137	288.0586027	770.088463	7.325373134	22	1.17299965	0.789	GBR	English	0	0	1.01019257
104	BHS	BHS	Bahamas	Bahamas	Sovereign	1551	0	263.2534722	370.7489751	325	203	70.21527778	1487.92501	147	20	8	0.5	0	0	0	0	0	0	0	0	0	0	168	0.002578981	6.348968565	0.548073697	12.65791225	0.645906568	3	0.125	21.51162791	48.25581395	14.53488372	23.70920072	655.9884397	4	7	1.231141593	0.789	GBR	English	0	0	1.14393798
105	BHS	BHS	Bahamas	Bahamas	Sovereign	1558	0.573552464	252.8512931	549.7215256	323	181	53.49137931	806.7176603	107	20	8	0.4	5	0.333333333	0	0	0	0	0	0	0	0	168	0.001283697	5.614384343	0.438069741	13.29755211	0.212346986	1	0.007874016	11.13989637	53.49740933	8.678756477	105.4095188	310.3402997	3.396551724	7	1.165010813	0.789	GBR	English	0	0	1.440288005
106	BHS	BHS	Bahamas	Bahamas	Sovereign	1562	0.045862024	250.8596491	606.6391195	321	178	83.05263158	2457.453832	185	27	5	1	5	0.5	0	0	0	0	0	0	0	0	0	0	5.583658238	0.504476793	13.8421917	0.418526858	3	0.166666667	28.07017544	35.96491228	2.631578947	15.43146351	285.1423322	4.736842105	8	1.159526186	0.789	GBR	English	0	0	1.440288017
107	BHS	BHS	Bahamas	Bahamas	Sovereign	1569	0.01077095	246.4297445	576.2911784	317	177	103.3759124	4033.66271	223	25	5.727272727	0.916666667	0	0	0	0	0	0	0	0	0	0	0	0	5.442201108	0.505186676	13.79182434	0.231310949	212474	764.294964	15.50094518	28.35538752	4.662885948	217.5078812	261.4679332	7.211678832	20	1.132927535	0.789	GBR	English	0	0.00021506	1213.700463
108	BHS	BHS	Bahamas	Bahamas	Sovereign	1552	0	261.8141498	357.9009119	324	200	69.55601596	1227.887792	147	23	5.947368421	0.826086957	0	0	0	0	0	0	0	0	0	0	168	0.003865979	6.376707009	0.538655399	12.74476719	0.837411046	364	0.657039711	15.63614744	49.46492271	5.737217598	460.1219583	679.9730201	4.359116022	23	1.307957248	0.789	GBR	English	0	0	1.23889628
109	BHS	BHS	Bahamas	Bahamas	Sovereign	1573	0	246.7392473	696.7813838	319	171	108.2688172	3316.17557	190	48	5	1	0	0	0	0	0	0	0	0	0	0	0	0	5.42433546	0.52589014	12.91873455	0.049519502	1673	50.6969697	4.736842105	93.15789474	15.78947368	25.7707268	214.1661078	4.774193548	10	1.354729611	0.789	GBR	English	0	0	13.89753486
110	BHS	BHS	Bahamas	Bahamas	Sovereign	1561	0.428133201	251.862993	572.3694953	323	178	58.03148855	979.2669531	190	17	5.7	0.697674419	5	0.613636364	0	0	0	0	0	0	0	0	168	0.001921845	5.585695267	0.4879742	13.8421917	0.212346986	1118	1.045837231	5.266579974	60.59817945	5.494148244	839.5105832	283.1582825	5.163167939	21	1.179663045	0.789	GBR	English	0	0	1.440288007
111	BHS	BHS	Bahamas	Bahamas	Sovereign	1577	0.036654252	244.3179649	797.5814088	322	157	102.6668331	2486.863383	213	31	8.644067797	0.983333333	0	0	0	0	0	0	0	0	0	0	233.2372881	0.037412809	5.573985676	0.688783205	14.69745159	0.335410535	10914	7.009633911	2.898714189	87.10805324	5.752312204	1215.106304	213.0985221	4.965379494	25	1.298433831	0.789	GBR	English	0	0	14.00151975
112	BHS	BHS	Bahamas	Bahamas	Sovereign	1568	0	254.1296898	444.0956367	320	186	80.11994949	2117.818298	189	24	9	0.9	0	0	0	0	0	0	0	0	0	0	363	0.010841837	5.789201179	0.593628626	14.32999992	0.119882144	1362	3.131034483	1.176470588	95.52182163	4.022770398	359.4200973	439.0373301	10.08008658	51	1.24764212	0.789	GBR	English	0	0	4.143825144
113	BHS	BHS	Bahamas	Bahamas	Sovereign	1553	5.54e-05	262.0850398	376.5556677	324	201	70.6129124	1451.311953	156	21	7.181818182	0.846153846	0	0	0	0	0	0	0	0	0	0	168	0.00128783	6.325182845	0.548054277	12.84112453	0.356456548	330	1.03125	10.48346056	81.83206107	8.44783715	268.4430611	644.7904112	4.5221843	16	1.181853922	0.789	GBR	English	0	0	1.14421879
114	BHS	BHS	Bahamas	Bahamas	Sovereign	1557	0.001625562	255.9068627	396.0844626	319	193	76.7254902	1972.410226	157	21	7	1	0	0	0	0	0	0	0	0	0	0	0	0	5.890910745	0.506905191	13.56495953	0.721975029	69	3.833333333	2.777777778	90.74074074	32.40740741	15.08488153	450.3693831	4.470588235	8	1.25092681	0.789	GBR	English	0	0	25.19541941
115	BHS	BHS	Bahamas	Bahamas	Sovereign	1560	0	255.7769231	443.0170261	321	192	88.07564103	2518.906716	219	29	9	1	0	0	0	0	0	0	0	0	0	0	259	0.005769231	5.999516775	0.554410106	13.51365471	0.135191098	841	4.335051546	1.769911504	94.86725664	3.982300885	154.5434454	572.737363	7.8	20	1.149212126	0.789	GBR	English	0	0	7.371036622
116	BLZ	BLZ	Belize	Belize	Non-Sovereign	1578	0.60862477	252.9791667	244.1621818	307	188	152.1805556	4818.687307	272	40	8.6	0.833333333	0	0	0	0	0	0	0	0	0	0	233.2	0.003168568	5.690322797	0.410371954	12.00976658	0.201548234	1	0.125	0	100	29.89690722	13.26296266	33.42889602	1.333333333	4	1.395690309	0.732	GBR	Multi	0	0.999999998	42.39315236
117	BLZ	BLZ	Belize	Belize	Non-Sovereign	1580	0.639643694	256.3031609	228.4145093	311	190	135.3448276	3932.038991	253	33	8	1	0	0	0	0	0	0	0	0	0	0	220	0.003797468	5.98585244	0.229794409	12.00976658	0.201548234	8	0.145454545	0	100	25.7751938	70.44714461	27.99479749	2.775862069	7	1.375489718	0.732	GBR	Multi	0	0.99969977	42.39315185
118	BLZ	BLZ	Belize	Belize	Non-Sovereign	1579	0.664882227	254.6333333	238.3701389	308	190	140.775	4188.878125	261	36	8	1	0	0	0	0	0	0	0	0	0	0	220	0.002533249	5.956124359	0.237930353	12.00976658	0.201548234	9	0.5625	0	100	25.89928058	19.83118649	34.9401309	1.5	6	1.288798628	0.732	GBR	Multi	0	0.997771393	42.3931516
119	BRA	BRA	Brazil	Brazil	Non-Sovereign	13	0.763214176	269.6724138	30.50802609	319	223	155.7643678	20101.63393	391	2	0	0	9	1	0	0	1	1	0	0	0	0	46	0.076923077	6.083147188	1.138551936	9.386981964	0.729728758	457	15.75862069	16.50485437	58.73786408	0.485436893	28.14813492	22.23233236	6.655172414	13	1.176830811	0.744	PRT	Portuguese	0	1	18.13170887
120	BRA	BRA	Brazil	Brazil	Non-Sovereign	14	0.782486669	269.7874294	30.50178891	319	222	156.0685028	19823.93065	395	2	0	0	9	1	0	0	1	1	0	0	0	0	46	0.428571429	5.931473931	1.088709245	9.386981964	0.399545342	673	7.010416667	9.390862944	84.7715736	4.695431472	108.2647536	10.29709375	6.381355932	13	1.155636421	0.744	PRT	Portuguese	0	1	3.219353313
121	BRA	BRA	Brazil	Brazil	Non-Sovereign	12	0.740426781	267.3823529	22.45991912	303	234	112.75	9323.654052	279	11	0	0	0	0	0	0	0	0	0	0	0	0	0	0	6.898626288	1.070956032	10.34937096	0.223256618	2534	115.1818182	9.74025974	64.93506494	25.32467532	21.096137	331.2019072	52.29411765	112	1.253477415	0.744	PRT	Portuguese	0	0.974400339	147.5925137
122	BRB	BRB	Barbados	Barbados	Sovereign	10	0.022545876	255.628716	74.96588028	316	180	112.4419671	2730.195423	210	38	1	1	5	1	0	0	1	1	0	0	0	0	0	0	7.16855979	0.941985382	10.71097469	1.784153461	283853	538.6204934	10.12260296	2.13769255	0.06287331	434.6396415	362.8696706	104.4743833	327	1.08399427	0.776	GBR	English	0	0.014543394	653.3939614
123	BRN	BRN	Brunei Darussalam	Brunei	Sovereign	370	0.215272233	261.7012304	6.664291192	316	154	301.7553132	2022.101198	413	168	0	0	1	1	0	0	0	0	6.153846154	0.209677419	0	0	0	0	1.528339845	0.081619645	4.944795132	0.081647828	9788	6.560321716	0	99.12715517	0.237068966	1269.896942	1003.59065	254.7489933	1483	1.088013247	0.852	GBR	Malay	1	0.350016663	7.228645998
124	BRN	BRN	Brunei Darussalam	Brunei	Sovereign	371	0.077757277	271.3430532	8.72836973	316	212	269.28637	3156.751924	397	126	0	0	1.009661836	1	1	0.004694836	1	0.009389671	0	0	0	0	0	0	1.487821424	0.084204968	6.206689358	0.039693672	387240	73.42434585	0.544006808	89.53014831	0.285679553	4496.308032	967.8520308	54.91385554	483	1.108243547	0.852	GBR	Malay	1	0.155317506	92.15872026
125	CAN	CAN	Canada	Canada	Non-Sovereign	1590	0.086465888	60.45362319	6062.35669	219	-100	101.9101449	240.0774837	134	80	5	1	0	0	0	0	0	0	0	0	0	0	0	0	5.454029391	1.612480849	16.81292343	0.244471207	2511	10.37603306	0	99.55908289	10.14109347	155.6915651	11.67397146	61.80434783	131	1.16608294	0.902	Multi	Multi	0	0	15.59980913
126	CAN	CAN	Canada	Canada	Non-Sovereign	1603	0	47.29206539	4882.145486	198	-94	99.54505582	166.6542477	124	74	5.133333333	0.9375	0	0	0	0	0	0	0	0	0	0	0	0	4.258064677	0.575920307	15.18141937	0.394010603	1324	3.043678161	0	98.54054054	1.783783784	252.0819144	361.4186537	59.51435407	241	1.179172511	0.902	Multi	Multi	0	0	5.387735273
127	CAN	CAN	Canada	Canada	Non-Sovereign	1644	0.435218191	-93.88675214	13323.4182	110	-295	29.13888889	124.8032499	53	15	0	0	5	0.5	0	0	0	0	0	0	0	0	0	0	5.364565038	1.139387023	15.66256714	0.526455045	3	0.06122449	0	7.633587786	0.763358779	17.8363436	99.01172095	42.15384615	177	1.195640562	0.902	Multi	Multi	0	0.87090446	0.000658494
128	CAN	CAN	Canada	Canada	Non-Sovereign	1625	0	41.39529915	6061.480436	212	-113	83.17735043	94.92345588	96	67	1	1	0	0	0	0	0	0	0	0	0	0	0	0	6.403516769	1.730710807	21.1024189	0.53592521	305	7.625	0	97.6744186	18.60465116	23.56761973	232.2932066	1	1	1.26019542	0.902	Multi	Multi	0	0	8.362531155
129	CAN	CAN	Canada	Canada	Non-Sovereign	1606	0.102132957	96.58196721	1971.474896	218	5	75.62431694	1978.507903	160	21	0	0	0	0	1	1	0	0	0	0	0	0	0	0	2.759569933	1.029369217	8.560727119	0.169601157	994	14.61764706	0	100	9.964412811	38.66902118	19.83506109	73.83606557	161	1.252674023	0.902	Multi	Multi	0	0.160253347	64.79424426
130	CAN	CAN	Canada	Canada	Non-Sovereign	1643	0	-94.13580247	13315.36719	110	-294	29.70833333	129.00618	53	15	0	0	5	1	0	0	0	0	0	0	0	0	0	0	5.7557297	0.755410891	15.66256714	0.742628217	1347	22.83050847	0	22.28915663	3.012048193	22.35623239	98.90093784	53.94444444	152	1.118487814	0.902	Multi	Multi	0	0	71.89125109
131	CAN	CAN	Canada	Canada	Non-Sovereign	1629	0.056407889	19.30414717	7446.235817	195	-167	86.83738713	182.1304236	112	50	1.689655172	0.205309735	0	0	0	0	0	0	0	0	0	0	0	0	5.075455104	2.11325708	22.60399246	0.082203567	272	0.019196838	0.048244254	95.98711189	1.094110755	7932.365876	25.0174355	117.2735782	299	1.110723137	0.902	Multi	Multi	0	0.075652212	0.017337306
132	CAN	CAN	Canada	Canada	Non-Sovereign	1613	0.0032041	95.03314394	2803.410802	230	-8	90.68560606	2799.338483	193	28	0	0	0	0	1	1	0	0	0	0	0	0	0	0	2.679649731	0.376157717	9.753361702	0.136495709	3971	40.93814433	0	99.2481203	5.513784461	54.10673337	21.8063106	80.92045455	173	1.148482747	0.902	Multi	Multi	0	0.005980769	81.09864487
133	CAN	CAN	Canada	Canada	Non-Sovereign	1615	0.162954533	82.42708333	1271.553867	184	-15	248.1427696	15758.95315	427	73	0	0	1	0.333333333	1	0.454545455	0	0	7	0.222222222	0	0	0	0	3.405430267	0.298975477	8.689005852	0.393887937	607	2.199275362	0	100	4.191616766	159.0098342	89.35626749	224.75	824	1.155098662	0.902	Multi	Multi	0	0.279563077	3.755352674
134	CAN	CAN	Canada	Canada	Non-Sovereign	1602	0.00822143	42.04351032	8942.931154	226	-141	92.48525074	122.2396667	118	76	1	1	0	0	0	0	0	0	0	0	0	0	0	0	5.739256998	2.211977582	17.41426468	0.097295381	929	7.806722689	0	76.07003891	8.949416342	70.78579618	16.78774453	2.592920354	9	1.164446798	0.902	Multi	Multi	0	0.016427758	8.758641331
135	CAN	CAN	Canada	Canada	Non-Sovereign	1632	0.01439198	81.95024876	1244.816044	168	10	188.9639303	7695.344415	315	68	0	0	0	0	0	0	0	0	0	0	0	0	0	0	5.835205396	1.332001327	16.60534668	0.212342739	2	0.028571429	0	100	2.430555556	39.38640485	19.08873691	40.70149254	112	1.184944302	0.902	Multi	Multi	0	0	0.427360669
136	CAN	CAN	Canada	Canada	Non-Sovereign	1630	0	31.38383838	6990.601521	215	-137	83.55555556	121.9350066	99	63	0	0	0	0	0	0	0	0	0	0	0	0	0	0	5.058373183	0.880260562	19.38694954	0.273230702	3	0.088235294	0	100	30.55555556	19.74213863	131.7226982	7.545454545	64	1.172766156	0.902	Multi	Multi	0	0	0
137	CAN	CAN	Canada	Canada	Non-Sovereign	1637	0	2.069047619	5386.798021	145	-149	80.63809524	72.42521542	95	60	0	0	0	0	0	0	0	0	0	0	0	0	0	0	6.651526908	3.829498219	21.21040535	0.265293509	3	0.088235294	0	34.28571429	22.85714286	19.1607629	10.56805636	1.142857143	4	1.181414481	0.902	Multi	Multi	0	0	0.000883093
138	CAN	CAN	Canada	Canada	Non-Sovereign	1594	0	56.41538066	6549.53898	228	-102	117.598251	456.3090734	159	86	7.666666667	1	0	0	0	0	0	0	0	0	0	0	219.875	0.005018821	5.637028853	1.581566489	19.0428772	0.257214546	671	2.064615385	0	85.79545455	1.704545455	192.5589919	72.94011671	58.14506173	140	1.17668678	0.902	Multi	Multi	0	0	14.71917877
139	CAN	CAN	Canada	Canada	Non-Sovereign	1626	0	40.73360656	6393.401511	217	-119	84.65027322	81.56809701	96	70	0	0	0	0	0	0	0	0	0	0	0	0	0	0	5.902740061	2.050002957	20.74160576	0.154138669	2692	42.0625	0	90.27777778	11.80555556	38.70425216	212.1085065	1	1	1.288072398	0.902	Multi	Multi	0	0	65.78596135
140	CAN	CAN	Canada	Canada	Non-Sovereign	1621	0	37.20601852	7154.173672	230	-134	83.42824074	116.5683459	103	63	0	0	0	0	0	0	0	0	0	0	0	0	0	0	4.580172757	0.478635343	16.03149033	0.252936184	283	6.902439024	0	100	16.46341463	22.59936602	182.4156587	70.69444444	123	1.207314288	0.902	Multi	Multi	0	0	13.04535751
141	CAN	CAN	Canada	Canada	Non-Sovereign	1641	0	-52.05341653	15185.49419	162	-294	41.14276863	434.9091425	73	14	0	0	0	0	0	0	0	0	0	0	0	0	0	0	5.797762815	0.697392078	16.80734062	0.095914096	448	0.117062974	0.310192024	38.66322009	20.26587888	1851.741898	76.57830835	27.42511949	113	1.291993139	0.902	Multi	Multi	0	0	0.024851773
142	CAN	CAN	Canada	Canada	Non-Sovereign	1628	0.018655457	77.99438596	1239.535034	177	-12	216.1928947	11559.72868	393	64	0	0	1	0.170731707	8	0.131578947	0	0	7	0.073170732	0	0	0	0	3.769441883	0.407384523	8.97947979	0.35939917	32	0.032955716	0	99.19476598	2.591847006	542.0943677	65.84674366	265.0978947	784	1.16133001	0.902	Multi	Multi	0	0.017310002	0.046193805
143	CAN	CAN	Canada	Canada	Non-Sovereign	1604	0	36.89903069	6066.073974	197	-123	105.9387453	296.8463122	143	66	3.888888889	0.72	0	0	0	0	0	0	0	0	0	0	0	0	5.736471163	2.369308834	22.82879448	0.091121852	4298	6.954692557	0	85.73025335	3.912071535	366.6141356	157.8935889	110.8982229	337	1.195457594	0.902	Multi	Multi	0	0	10.58487078
144	CAN	CAN	Canada	Canada	Non-Sovereign	1612	0.027542327	94.40625	2706.385117	229	-9	92.32916667	3075.884774	196	26	0	0	0	0	1	1	0	0	0	0	0	0	0	0	2.688395083	0.488761903	9.475784302	0.166630343	37	0.787234043	0	100	19.89247312	25.30266426	24.94405518	75.85	186	1.196545176	0.902	Multi	Multi	0	0.054805628	0.871515673
145	CAN	CAN	Canada	Canada	Non-Sovereign	1642	0	-56.07462687	15180.92875	152	-294	39.61069652	423.1086529	70	14	0	0	0	0	0	0	0	0	0	0	0	0	0	0	5.706611137	0.678153761	15.5214529	0.241882548	270	3.6	0.751879699	14.28571429	10.15037594	36.03229924	126.580902	35.29850746	78	1.202608846	0.902	Multi	Multi	0	0	21.23443944
146	CAN	CAN	Canada	Canada	Non-Sovereign	1631	0.028867355	84.51769406	1447.957767	180	13	139.1695205	4544.970094	251	54	0	0	0	0	0	0	0	0	0	0	0	0	0	0	2.808726722	0.446524437	7.877448559	0.233673334	238	1.47826087	0	100	3.525641026	85.09597348	11.95099598	67.64383562	147	1.177917614	0.902	Multi	Multi	0	0	9.352548578
147	CAN	CAN	Canada	Canada	Non-Sovereign	1624	0.008534164	41.25338542	6404.774241	221	-120	85.29479167	82.21199761	98	69	1	0.846153846	0	0	0	0	0	0	0	0	0	0	0	0	5.778020923	1.214979246	20.74160576	0.146330014	3301	10.1882716	0	100	8.043478261	188.0701329	214.5054353	9.165625	117	1.338693077	0.902	Multi	Multi	0	0.01707499	15.83167068
148	CAN	CAN	Canada	Canada	Non-Sovereign	1596	0	52.10714286	3822.880244	183	-70	115.0396825	162.261464	136	96	0	0	0	0	0	0	0	0	0	0	0	0	0	0	5.820526428	0.719650996	19.27218819	0.559994876	12	0.631578947	0	100	18.47826087	12.30602009	464.6198093	9.285714286	68	1.159909463	0.902	Multi	Multi	0	0	0.332175842
149	CAN	CAN	Canada	Canada	Non-Sovereign	1608	0.000611175	46.43376068	5260.437809	204	-92	86.65598291	137.2502145	103	67	0	0	0	0	0	0	0	0	0	0	0	0	0	0	5.188560426	1.53261219	18.05536461	0.084354192	248	6.048780488	0	100	11.44578313	22.68997567	325.7704692	1	1	1.218989599	0.902	Multi	Multi	0	0	6.630928928
150	CAN	CAN	Canada	Canada	Non-Sovereign	1592	0.462789139	55.95486111	5665.021255	212	-88	125.0763889	358.6622782	159	95	5	1	0	0	0	0	0	0	0	0	0	0	0	0	6.389430258	2.34271155	20.64899254	0.225248873	8	0.307692308	0	96.42857143	12.5	15.83313096	127.8020136	12.16666667	41	1.259355935	0.902	Multi	Multi	0	0.925647046	0
151	CAN	CAN	Canada	Canada	Non-Sovereign	1599	0.048454612	49.70627376	6788.824121	212	-106	81.69581749	205.8775246	115	63	0	0	0	0	0	0	0	0	0	0	0	0	0	0	6.861483832	2.882216388	21.40709686	0.139089152	11445	41.4673913	3.122730574	64.12490922	19.09949165	187.1266864	117.0405478	15.80228137	111	1.351581568	0.902	Multi	Multi	0	0.044233727	60.75767735
152	CAN	CAN	Canada	Canada	Non-Sovereign	1640	0.285462172	68.54280593	1724.301957	183	-28	151.8646416	3380.524486	390	57	0	0	0	0	1	0.00589391	0	0	6.909090909	0.021359223	0	0	0	0	5.545774869	0.982382022	16.93135452	0.070120454	3772	0.29600565	0	99.63534244	0.817335904	6521.894368	81.64424735	181.6630683	1029	1.219908368	0.902	Multi	Multi	0	0.425846932	0.586113297
153	CAN	CAN	Canada	Canada	Non-Sovereign	1638	0.038748279	79.01041667	1569.95969	163	-1	192.8515625	4762.786153	328	93	0	0	0	0	0	0	0	0	0	0	0	0	0	0	4.865629287	0.736686988	15.45969391	0.120218813	344	10.42424242	0	100	3.2	16.95470828	30.71243791	29.6875	88	1.196891414	0.902	Multi	Multi	0	0.001543696	31.20986978
154	CAN	CAN	Canada	Canada	Non-Sovereign	1610	0.043984094	94.42021277	2332.52504	225	-6	88.59929078	2893.705247	194	24	0	0	0	0	1	0.75	0	0	0	0	0	0	0	0	2.514386008	0.366469161	8.560727119	0.235032111	1073	10.51960784	0	100	6.928406467	59.42061013	17.3428724	90.72340426	200	1.237355094	0.902	Multi	Multi	0	0.100149853	20.31023617
155	CAN	CAN	Canada	Canada	Non-Sovereign	1650	0.040931947	-168.7604055	18978.52611	74	-385	9.572658773	58.87085231	28	2	0	0	0	0	0	0	0	0	0	0	0	0	0	0	4.975457271	0.326447151	14.33341885	0.198536724	2	0.001057082	0	5	0.876623377	420.4782927	142.4968327	10.2212056	125	1.153343407	0.902	Multi	Multi	0	0	0
156	CAN	CAN	Canada	Canada	Non-Sovereign	1611	0.000212022	94.83809524	2638.219365	229	-7	93.70952381	3402.405827	193	25	0	0	0	0	1	0.5	0	0	0	0	0	0	0	0	2.556367099	0.324048716	9.475784302	0.166630343	412	10.84210526	0	100	22.72727273	21.72589104	33.33208083	45.2	98	1.237438068	0.902	Multi	Multi	0	0	43.6230372
157	CAN	CAN	Canada	Canada	Non-Sovereign	1600	0	49.52604167	4623.790158	202	-81	117.5381944	484.1280984	147	75	5	1	0	0	0	0	0	0	0	0	0	0	0	0	6.120930334	0.695557515	19.23143005	0.938769221	3341	66.82	0	74.77477477	11.26126126	30.21107546	452.1225033	76.04166667	135	1.108050252	0.902	Multi	Multi	0	0	93.86684812
158	CAN	CAN	Canada	Canada	Non-Sovereign	1616	0	42.67971888	6419.149015	221	-116	86.15863454	82.89780406	97	72	1	0.333333333	0	0	0	0	0	0	0	0	0	0	0	0	5.317592174	0.911170236	18.4161129	0.146330014	35	0.4375	0	100	9.248554913	48.02306181	231.1581306	1	1	1.242922953	0.902	Multi	Multi	0	0	0.531416485
159	CAN	CAN	Canada	Canada	Non-Sovereign	1645	0.034352074	-116.3149848	18004.36692	145	-365	21.9137862	171.9350462	57	3	0	0	0	0	0	0	0	0	0	0	0	0	0	0	5.124659743	0.527336382	16.89705467	0.016578034	824	0.007109271	0.001256842	31.29065098	1.064545117	43488.33737	14.33863695	100.6065917	650	1.132143129	0.902	Multi	Multi	0	0.047419334	0.022223229
160	CAN	CAN	Canada	Canada	Non-Sovereign	1633	0.040721929	34.68487353	5956.439568	236	-169	104.1965201	179.4350449	170	56	5.172619048	0.088027247	0	0	0	0	0	0	0	0	0	0	215.6935484	0.075933864	4.332275656	0.292771987	21.87479591	0.01124358	470391	2.464083102	0.04604289	89.42636345	3.996925442	108631.631	15.54304099	188.0353526	833	1.44877014	0.902	Multi	Multi	0	0.080073407	4.494535312
161	CAN	CAN	Canada	Canada	Non-Sovereign	1589	0	61.96296296	4439.889575	190	-74	102.6111111	289.0118311	137	81	0	0	0	0	0	0	0	0	0	0	0	0	0	0	5.384963105	1.65253949	17.48987007	0.267885536	71	3.736842105	0	100	19.14893617	13.01116275	15.4958711	15.38888889	38	1.168377284	0.902	Multi	Multi	0	0	19.7396374
162	CAN	CAN	Canada	Canada	Non-Sovereign	1591	0	61.11169284	6396.765135	226	-97	120.328534	458.7899506	169	94	5	1	0	0	0	0	0	0	0	0	0	0	0	0	6.002228364	1.96544793	17.5212059	0.165520638	3091	15.93298969	0	98.08841099	4.659498208	115.8287186	10.8324876	17.56020942	51	1.251501475	0.902	Multi	Multi	0	1.78e-05	22.91176362
163	CAN	CAN	Canada	Canada	Non-Sovereign	1607	0.018710189	97.39375	2076.117721	220	4	79.30416667	2134.986753	161	23	0	0	0	0	1	1	0	0	0	0	0	0	0	0	2.517230247	0.361964459	8.560727119	0.225532502	696	16.18604651	0	100	6.043956044	25.15606661	14.96511935	52.075	138	1.219283929	0.902	Multi	Multi	0	0.005478105	44.79650569
164	CAN	CAN	Canada	Canada	Non-Sovereign	1646	0	-101.2369369	11536.89436	95	-288	21.23693694	141.1719592	49	4	0	0	0	0	0	0	0	0	0	0	0	0	0	0	3.330307006	0.488338192	12.82654476	0.040468901	420	1.117021277	0	8.324324324	4.540540541	125.8719872	409.3105832	201.2513514	574	1.075694464	0.902	Multi	Multi	0	0	1.321994671
165	CAN	CAN	Canada	Canada	Non-Sovereign	1639	0.070260712	71.98518519	1709.237793	170	-31	191.9839775	4643.309624	354	91	0	0	0	0	0	0	0	0	0	0	0	0	0	0	5.026400491	1.490414347	14.90026379	0.120218813	47	0.04442344	0	95.1225676	1.08668183	543.2352409	11.68824627	156.8144928	781	1.220323253	0.902	Multi	Multi	0	0.102707296	0.012637798
166	CAN	CAN	Canada	Canada	Non-Sovereign	1635	0.134051902	80.73506637	1766.47616	179	-23	237.3681785	8134.612889	414	101	0	0	0	0	0	0	0	0	0	0	0	0	0	0	4.670271734	1.504571747	13.35013771	0.074500255	292	0.31773667	0	99.8599832	2.156258751	487.8988043	12.47600396	100.375	726	1.212708937	0.902	Multi	Multi	0	0.267604283	0.809270011
167	CAN	CAN	Canada	Canada	Non-Sovereign	1595	0.164499581	54.70833333	8580.062466	235	-122	89.44642857	128.2832697	111	78	1.666666667	0.857142857	0	0	0	0	0	0	0	0	0	0	0	0	5.78484719	1.951761969	17.64446259	0.040673044	16	0.941176471	0	79.48717949	24.35897436	10.61890737	38.85861087	0.214285714	7	1.380088265	0.902	Multi	Multi	0	0	0
168	CAN	CAN	Canada	Canada	Non-Sovereign	1647	0	-129.3192058	16267.01854	95	-335	14.25486827	134.7290366	41	3	0	0	0	0	0	0	0	0	0	0	0	0	0	0	4.913757526	0.764546632	14.20604038	0.041815136	20	0.00570288	0	3.939774153	2.910915935	1087.907348	171.9114831	5.398052692	137	1.119106619	0.902	Multi	Multi	0	0	0
169	CAN	CAN	Canada	Canada	Non-Sovereign	1605	0.240314497	94.30288462	1911.191392	219	-2	73.05448718	1594.86747	161	22	0	0	0	0	1	1	0	0	0	0	0	0	0	0	2.509806643	0.363707104	8.236180305	0.225532502	550	9.821428571	0	100	14.45783133	33.76448945	15.17920393	152.8846154	352	1.206788135	0.902	Multi	Multi	0	0.44109062	11.05970901
170	CAN	CAN	Canada	Canada	Non-Sovereign	1609	0.063664001	89.52354497	2278.269363	225	-21	93.39973545	3608.580076	236	21	0	0	0	0	1	0.5	0	0	6	0.153846154	0	0	0	0	2.524685795	0.300077589	8.560727119	0.169601157	9888	29.42857143	0	99.6384671	4.989154013	188.8986352	24.44276295	179.7555556	633	1.197340618	0.902	Multi	Multi	0	0.114678829	59.13403373
171	CAN	CAN	Canada	Canada	Non-Sovereign	1619	0.068021932	96.80902778	2764.661229	236	-6	113.015625	4194.880651	224	36	0	0	0	0	0	0	0	0	0	0	0	0	0	0	2.690344085	0.698354057	8.320772171	0.039752312	662	11.61403509	0	100	11.52073733	30.90259622	23.85029449	75.35416667	256	1.160724828	0.902	Multi	Multi	0	0.112133613	34.85951024
172	CAN	CAN	Canada	Canada	Non-Sovereign	1620	0	37.89784946	7154.899298	231	-135	83.45698925	109.3881519	103	64	0	0	0	0	0	0	0	0	0	0	0	0	0	0	4.273939908	0.773462404	17.32291222	0.115210608	212	3.365079365	0	99.63369963	8.058608059	37.24728346	186.6571754	68.82258065	144	1.180026648	0.902	Multi	Multi	0	0	7.122610452
173	CAN	CAN	Canada	Canada	Non-Sovereign	1593	0	56.01811594	5898.221002	215	-91	123.7282609	390.7691006	158	93	5	1	0	0	0	0	0	0	0	0	0	0	0	0	6.462033411	2.233147596	20.12900352	0.527544439	7	0.291666667	0	100	11.88118812	13.7888643	123.6038421	16.7826087	40	1.215184871	0.902	Multi	Multi	0	0	4.102461076
174	CAN	CAN	Canada	Canada	Non-Sovereign	1601	0	45.30139721	5222.030587	204	-103	126.9016966	323.7084655	159	102	8	0.5	0	0	0	0	0	0	0	0	0	0	0	0	5.489639004	0.632937615	17.46067238	0.168261409	316	1.892215569	0	94.13407821	4.05027933	97.7995089	324.5080696	85.05988024	190	1.218015107	0.902	Multi	Multi	0	0	1.897059065
175	CAN	CAN	Canada	Canada	Non-Sovereign	1634	0	12.06770833	5415.717095	159	-135	90.828125	92.53653971	104	70	0	0	0	0	0	0	0	0	0	0	0	0	0	0	6.776986606	3.163128762	19.71773338	1.151345015	0	0	0	76.31578947	44.73684211	10.09638574	43.99089609	1.625	8	1.192596515	0.902	Multi	Multi	0	0	0
176	CAN	CAN	Canada	Canada	Non-Sovereign	1618	0	39.81666667	7140.570135	231	-131	82.69444444	102.8707922	101	64	0	0	0	0	0	0	0	0	0	0	0	0	0	0	4.613744825	0.458217955	17.32291222	0.115210608	928	18.93877551	0	100	0.523560209	25.67343385	190.6826033	37.6	93	1.264520899	0.902	Multi	Multi	0	0	37.71316129
177	CAN	CAN	Canada	Canada	Non-Sovereign	1648	0.246628716	-152.5666404	17838.51402	99	-383	10.35649846	51.29232549	30	2	0	0	0	0	0	0	0	0	0	0	0	0	0	0	4.194100662	0.222398718	14.65803719	0.005474532	134	0.000479354	0.011000315	5.858342967	0.302026181	70811.16757	54.13063622	163.9587864	706	1.095854225	0.902	Multi	Multi	0	0.442846507	0.001570288
178	CAN	CAN	Canada	Canada	Non-Sovereign	1636	0.473278643	71.30175376	1514.435563	190	-24	229.1625341	9345.665681	597	60	0	0	0	0	1	0.064655172	0	0	7	0.073593074	0	0	0	0	4.805200908	0.470264829	14.51471519	0.097427547	429	0.075488298	0	99.17195694	2.171312908	2972.762173	143.4789257	253.034305	954	1.306413202	0.902	Multi	Multi	0	0.521441835	0.106467304
179	CAN	CAN	Canada	Canada	Non-Sovereign	1598	0.000842578	49.71078431	6727.635981	206	-103	80.78921569	211.7269718	111	63	0	0	0	0	0	0	0	0	0	0	0	0	0	0	6.984270871	2.908997077	23.04669571	0.139089152	2158	42.31372549	8.786610879	49.79079498	8.786610879	32.22491698	133.1440309	8.725490196	71	1.316065781	0.902	Multi	Multi	0	0	57.26248182
180	CAN	CAN	Canada	Canada	Non-Sovereign	1649	0	-166.3767386	18426.82835	83	-384	10.90071067	70.88898882	33	2	0	0	0	0	0	0	0	0	0	0	0	0	0	0	4.772976344	0.542221564	14.35436344	0.308906227	254	0.007973631	0.01527213	1.485214669	0.21571884	7155.486872	97.45626987	112.9015675	320	1.094794703	0.902	Multi	Multi	0	0	0.031190228
181	CAN	CAN	Canada	Canada	Non-Sovereign	1617	0.036299826	99.75075758	2637.150777	229	0	103.2704545	2970.591061	202	37	0	0	0	0	0	0	0	0	0	0	0	0	0	0	2.530500097	0.312859212	10.73178196	0.03669668	377	3.141666667	0	100	7.495069034	69.38590125	15.65110678	89.85454545	259	1.183722074	0.902	Multi	Multi	0	0.037451772	5.981719975
182	CAN	CAN	Canada	Canada	Non-Sovereign	1597	0.024093849	55.64377804	8216.492562	245	-134	92.37003285	164.1360617	128	74	3.910025707	1	0	0	0	0	0	0	0	0	0	0	217.6712329	0.045710708	6.190048271	2.330202244	20.03021622	0.034934584	141939	14.90799286	14.54558545	24.77621253	0.998344093	5698.06557	12.80794054	31.27031896	140	1.311237319	0.902	Multi	Multi	0	0.030393485	27.10484381
183	CAN	CAN	Canada	Canada	Non-Sovereign	1623	0	37.08870968	7140.373547	229	-135	83.54032258	108.3836931	103	64	0	0	0	0	0	0	0	0	0	0	0	0	0	0	5.052163978	0.842639015	17.32291222	0.115210608	131	2.079365079	0	100	21.31782946	35.83165141	182.4927035	71.27419355	166	1.229156752	0.902	Multi	Multi	0	0	5.319590152
184	CAN	CAN	Canada	Canada	Non-Sovereign	1622	0.091285996	95.3452381	2772.389031	237	-4	116.2321429	4693.312134	228	36	0	0	0	0	0	0	0	0	0	0	0	0	0	0	2.743903878	1.066101232	8.320772171	0.039752312	1559	16.94565217	0	99.48717949	7.948717949	53.17335045	30.05037863	58.48809524	125	1.151790518	0.902	Multi	Multi	0	0.164331241	19.02347191
185	CAN	CAN	Canada	Canada	Non-Sovereign	1627	0	41.36309524	5849.283049	211	-114	81.85658482	107.2718175	98	62	1	0.421052632	0	0	0	0	0	0	0	0	0	0	0	0	6.528133132	1.890688168	21.60515594	0.45430848	2861	6.429213483	0.107238606	77.21179625	5.361930295	255.0399025	235.9114143	4.330357143	94	1.198266351	0.902	Multi	Multi	0	0	8.47334741
186	CAN	CAN	Canada	Canada	Non-Sovereign	1588	0.476695545	72.77222222	3995.438035	204	-49	118.9425926	271.7305726	148	96	0	0	0	0	0	0	0	0	0	0	0	0	0	0	6.78165552	2.652216851	20.33255959	0.336019486	113	2.404255319	24.25531915	26.80851064	14.89361702	31.78728841	142.6588344	0.933333333	2	1.413815735	0.902	Multi	Multi	0	0.953050561	0.158053856
187	CAN	CAN	Canada	Canada	Non-Sovereign	1614	0.043599663	85.49795082	1340.406837	192	-11	252.3053279	17022.44902	433	72	0	0	1	0.25	0	0	0	0	0	0	0	0	0	0	4.308169782	0.506820978	9.916564941	0.534451365	117	0.774834437	0	100	1.751592357	86.10286501	98.7876125	181.1065574	681	1.234840293	0.902	Multi	Multi	0	0.006657702	2.321456906
188	CHL	CHL	Chile	Chile	Non-Sovereign	109	0.462636518	81.6908284	576.2864637	163	6	210.8505917	2449.857421	303	136	0	0	0	0	0	0	0	0	0	0	0	0	0	0	4.7159126	0.442545326	13.71871853	0.297839552	14	0.081395349	0	100	2.135231317	114.7558906	47.49078519	275.8343195	682	1.126504929	0.822	ESP	Spanish	1	0.922049571	0.405041765
189	CHL	CHL	Chile	Chile	Non-Sovereign	102	0.362586041	87.12407407	520.6502175	158	10	198.9912037	1646.957302	269	140	0	0	0	0	0	0	0	0	0	0	0	0	0	0	4.982420127	0.425745243	13.69835472	0.141193613	8	0.049382716	0	100	5.186020293	121.1671133	56.52915981	141.0777778	608	1.158065268	0.822	ESP	Spanish	1	0.72312405	1.018110531
190	CHL	CHL	Chile	Chile	Non-Sovereign	141	0	95.43541667	693.7749436	175	25	248.6479167	5628.984319	376	146	0	0	0	0	0	0	0	0	0	0	0	0	0	0	4.380848239	0.3688869	12.81965733	0.052626584	12	0.285714286	0	100	2.941176471	36.2625684	15.77532762	102.975	331	1.163744764	0.822	ESP	Spanish	1	0	0.405041765
191	CHL	CHL	Chile	Chile	Non-Sovereign	20	0.638236358	48.07407407	650.2565158	129	-30	83.92592593	129.4591336	108	62	0	0	0	0	0	0	0	0	0	0	0	0	0	0	7.423446337	0.52298763	15.9143343	0.597293019	8	0.093023256	0	73.19884726	20.17291066	47.23458748	207.2269959	110.7222222	360	1.314731465	0.822	ESP	Spanish	1	0.356734414	0.199854088
192	CHL	CHL	Chile	Chile	Non-Sovereign	108	0.451790735	80.02351314	637.0775042	165	-2	217.2939142	2679.395507	311	137	0	0	0	0	0	0	0	0	0	0	0	0	0	0	4.489417334	0.402074303	12.48675442	0.297839552	30	0.120967742	0	99.37451134	1.329163409	174.6014153	32.26400934	303.7385892	790	1.169103619	0.822	ESP	Spanish	1	0.901565861	0.405041764
193	CHL	CHL	Chile	Chile	Non-Sovereign	107	0.473536359	78.36608094	558.0291998	163	-8	203.8869808	2047.239727	298	128	0	0	0	0	0	0	0	0	0	0	0	0	0	0	4.942407866	0.485549262	13.71871853	0.341799378	40	0.063492063	0	98.53333333	0.766666667	412.0015251	42.45780131	326.0670927	968	1.154484678	0.822	ESP	Spanish	1	0.94480232	0.405041763
194	CHL	CHL	Chile	Chile	Non-Sovereign	19	0.645558663	40.97222222	608.8888731	126	-44	97.0218254	160.1071864	130	73	0	0	0	0	0	0	0	0	0	0	0	0	0	0	7.794926127	0.58148624	15.99668503	0.124670096	2	0.024096386	0	44.83516484	10.54945055	62.9216575	164.9380968	249.047619	675	1.263269254	0.822	ESP	Spanish	1	0.246778436	0.199854088
195	CHL	CHL	Chile	Chile	Non-Sovereign	25	0.650655021	52.48958333	697.1756727	132	-22	71.04166667	101.0366753	87	51	0	0	0	0	0	0	0	0	0	0	0	0	0	0	5.142088234	0.395855057	12.16074467	0.05823034	2	0.1	0	89.65517241	8.045977011	10.98626131	211.5363497	43.8125	205	1.203418548	0.822	ESP	Spanish	1	0.566696122	0.199854088
196	CHL	CHL	Chile	Chile	Non-Sovereign	112	0.456215348	82.43349359	481.8965607	157	9	191.1245994	1825.602615	272	126	0	0	0	0	0	0	0	0	0	0	0	0	0	0	6.223330309	0.674748989	17.09566498	0.23261933	53	0.270408163	0	100	1.594746717	144.6631422	82.75092713	263.0336538	697	1.160879699	0.822	ESP	Spanish	1	0.911489451	0.405041763
197	CHL	CHL	Chile	Chile	Non-Sovereign	111	0.394704863	89.85666667	614.6075889	164	22	223.1033333	2997.795589	314	149	0	0	0	0	0	0	0	0	0	0	0	0	0	0	4.77817297	0.45407967	13.71161556	0.124475546	16	0.516129032	0	100	5.681818182	23.95352305	35.58914133	128.4	359	1.215268963	0.822	ESP	Spanish	1	0.788337307	0.405041764
198	CHL	CHL	Chile	Chile	Non-Sovereign	110	0.465625384	80.71907757	683.6725691	169	-2	223.8008386	3130.388786	328	136	0	0	0	0	0	0	0	0	0	0	0	0	0	0	4.09505406	0.336728557	11.87785721	0.084297784	20	0.120481928	0	98.78345499	2.189781022	112.6958446	14.51365536	301.2578616	784	1.102673651	0.822	ESP	Spanish	1	0.929937609	0.405041763
199	CHL	CHL	Chile	Chile	Non-Sovereign	114	0.460731004	82.03005464	537.6011173	164	5	204.7616522	2430.30606	315	124	0	0	0	0	0	0	0	0	0	0	0	0	0	0	5.680095891	0.632051369	15.35602379	0.219033346	154	0.153081511	0	100	1.350521793	668.42478	37.64447005	283.2960463	778	1.189981288	0.822	ESP	Spanish	1	0.920616147	0.405041764
200	CHL	CHL	Chile	Chile	Non-Sovereign	115	0.418069845	84.85648148	591.3551744	166	7	218.9444444	3106.787937	318	134	0	0	0	0	0	0	0	0	0	0	0	0	0	0	5.066928605	0.510151003	13.71161556	0.124475546	2	0.058823529	0	100	0.526315789	25.89780111	41.37018389	239.6666667	670	1.12380922	0.822	ESP	Spanish	1	0.835323522	0.405041764
201	CHL	CHL	Chile	Chile	Non-Sovereign	23	0.582441208	52.22916667	601.0568576	127	-13	99.60416667	161.7756076	128	77	0	0	0	0	0	0	0	0	0	0	0	0	0	0	7.938583109	0.575457706	16.99488449	0.197409526	2	0.666666667	0	55.49450549	18.13186813	23.07068405	133.2239685	42	126	1.259758834	0.822	ESP	Spanish	1	0.052545056	0.19985409
202	CHL	CHL	Chile	Chile	Non-Sovereign	140	1.31e-05	84.79292929	516.5051782	163	18	204.459596	3323.771325	313	118	0	0	0	0	0	0	0	0	0	0	0	0	0	0	6.067875822	0.692705179	15.61287785	0.269502074	22	0.523809524	0	100	4.74137931	31.79679944	73.61522567	290.0909091	591	1.102163347	0.822	ESP	Spanish	1	0	0.405041764
203	CHL	CHL	Chile	Chile	Non-Sovereign	118	0.00021875	95.52604167	625.4905328	167	35	233.484375	3820.896566	335	155	0	0	0	0	0	0	0	0	0	0	0	0	0	0	5.204912871	0.535818628	14.18815041	0.124475546	14	0.823529412	0	100	0	14.97632821	32.3357625	48.625	128	1.128040236	0.822	ESP	Spanish	1	0	0.40504176
204	CHL	CHL	Chile	Chile	Non-Sovereign	145	0	97.76602564	671.724965	174	33	252.1666667	5919.928088	382	149	0	0	0	0	0	0	0	0	0	0	0	0	0	0	4.787033061	0.441072716	12.81965733	0.052626584	10	0.344827586	0	100	0.657894737	21.11969042	24.48144479	65.46153846	196	1.208981798	0.822	ESP	Spanish	1	0	3.381080917
205	CHL	CHL	Chile	Chile	Non-Sovereign	146	6.94e-06	94.60185185	470.4438445	161	34	190.4722222	2918.063528	284	114	0	0	0	0	0	0	0	0	0	0	0	0	0	0	6.401736021	0.744869759	16.83887672	0.269502074	14	0.7	0	100	1.360544218	20.01149984	86.32623253	110.3333333	342	1.165512528	0.822	ESP	Spanish	1	0	0.40504176
206	CHL	CHL	Chile	Chile	Non-Sovereign	106	0.435412813	86.51262626	502.4556191	158	12	196.5378788	1794.724708	273	135	0	0	0	0	0	0	0	0	0	0	0	0	0	0	5.661909421	0.58555192	15.08735371	0.496305466	14	0.166666667	0	100	1.212121212	68.96371519	74.99772379	170.3838384	614	1.216008184	0.822	ESP	Spanish	1	0.86924119	0.405041763
207	CHL	CHL	Chile	Chile	Non-Sovereign	81	0.427305391	72.42	437.3150667	139	1	452.33	4012.2307	539	320	0	0	0	0	0	0	0	0	0	0	0	0	0	0	5.737877091	0.240585955	13.32719421	0.573052585	2	0.142857143	0	78.22580645	2.419354839	16.75013341	74.77511709	145.08	524	1.151431178	0.822	ESP	Spanish	1	0.828370176	0.451426676
208	CHL	CHL	Chile	Chile	Non-Sovereign	24	0.644972973	39.97993827	714.9187505	133	-42	67.73765432	129.7280998	91	44	0	0	0	0	0	0	0	0	0	0	0	0	0	0	6.044766923	0.380727883	14.39390755	0.23733747	4	0.059701493	0	71.6	10.8	34.23231922	210.0655705	299.2777778	569	1.108262995	0.822	ESP	Spanish	1	0	0.199854089
209	CHL	CHL	Chile	Chile	Non-Sovereign	150	0	99.49509804	591.1688053	170	43	252.1838235	6025.402844	390	144	0	0	0	0	0	0	0	0	0	0	0	0	0	0	5.966991186	0.636520088	15.4833498	0.207811743	8	0.258064516	0	100	0	23.76197247	49.92875278	40.11764706	88	1.137103071	0.822	ESP	Spanish	1	0	3.381081005
210	CHL	CHL	Chile	Chile	Non-Sovereign	80	0.477389477	72.50612053	420.2922773	138	-1	477.5656309	5057.999821	601	313	0	0	0	0	0	0	0	0	0	0	0	0	0	0	5.737877091	0.240585955	13.32719421	0.573052585	52	0.067010309	0	85.62418443	2.305350152	628.3909032	49.70550919	127.5288136	553	1.247466437	0.822	ESP	Spanish	1	0.940882279	0.451426674
211	CHL	CHL	Chile	Chile	Non-Sovereign	32	0.634755134	46.16885965	552.961618	126	-25	125.9517544	198.2631389	163	104	0	0	0	0	0	0	0	0	0	0	0	0	0	0	9.444598277	0.574748529	18.44759941	0.536437929	4	0.153846154	0	30	9.615384615	35.19592508	78.70657114	188.7105263	433	1.22742417	0.822	ESP	Spanish	1	0.438721336	0.199854087
212	CHL	CHL	Chile	Chile	Non-Sovereign	99	0.446249771	80.83353935	628.1013716	164	-5	207.4426246	1730.537516	293	140	0	0	0	0	0	0	0	0	0	0	0	0	0	0	3.830876286	0.274259518	12.23581409	0.110705726	18	0.022871665	0	97.55780722	0.909327098	526.4628755	24.57398203	242.1001236	786	1.233513908	0.822	ESP	Spanish	1	0.886459059	1.018110527
213	CHL	CHL	Chile	Chile	Non-Sovereign	100	0.44819994	82.43292683	537.2953057	158	3	199.1059451	1507.941986	270	140	0	0	0	0	0	0	0	0	0	0	0	0	0	0	4.305317491	0.32681157	13.69835472	0.137281016	4	0.01242236	0	100	0.328299409	207.9842182	40.57710494	217.7439024	724	1.20485924	0.822	ESP	Spanish	1	0.893527184	1.018110526
214	CHL	CHL	Chile	Chile	Non-Sovereign	103	0.233068454	79.59574842	625.4009157	166	-7	210.4022019	2068.000812	306	136	0	0	0	0	0	0	0	0	0	0	0	0	0	0	4.033316125	0.316201973	12.23581409	0.110705726	36	0.025677603	0	99.6430696	0.773349197	917.1084875	15.47862359	285.4595924	883	1.192113798	0.822	ESP	Spanish	1	0.462336503	1.018110529
215	CHL	CHL	Chile	Chile	Non-Sovereign	117	0.45047348	83.4128131	657.5321356	170	-21	225.8998073	3420.354843	339	117	0	0	0	0	0	0	0	0	0	0	0	0	0	0	4.331104835	0.377493048	11.87785721	0.084297784	30	0.058939096	0	97.86656323	1.008533747	352.3348493	11.86651905	266.3834297	1163	1.233300526	0.822	ESP	Spanish	1	0.900114496	0.405041764
216	CHL	CHL	Chile	Chile	Non-Sovereign	104	0.000975758	89.38888889	682.785652	167	21	224.6031746	2676.398086	309	155	0	0	0	0	0	0	0	0	0	0	0	0	0	0	3.602623552	0.256543046	10.73389435	0.036524396	10	0.416666667	0	100	3.684210526	25.8181336	20.21447977	108.0952381	303	1.213806041	0.822	ESP	Spanish	1	0	1.018110526
217	CHL	CHL	Chile	Chile	Non-Sovereign	105	0.394356725	93.42592593	509.4996572	157	41	199.5555556	1890.847737	268	143	0	0	0	0	0	0	0	0	0	0	0	0	0	0	5.661909421	0.58555192	15.08735371	0.496305466	4	0.444444444	0	100	0	10.15112136	79.78356172	38.66666667	70	1.209780646	0.822	ESP	Spanish	1	0.78675739	0.40504176
218	CHL	CHL	Chile	Chile	Non-Sovereign	93	0.322404714	88.88888889	570.7809872	158	25	202.8	1308.8	262	152	0	0	0	0	0	0	0	0	0	0	0	0	0	0	3.759353936	0.239598264	11.16477108	0.195914075	4	0.307692308	0	100	4.347826087	15.51056975	20.51867753	70.73333333	237	1.282263707	0.822	ESP	Spanish	1	0.636594786	1.018110514
219	CHL	CHL	Chile	Chile	Non-Sovereign	21	0.62177762	46.80894309	599.0387501	126	-31	101.1910569	168.7701599	134	77	0	0	0	0	0	0	0	0	0	0	0	0	0	0	8.298685312	0.611441098	16.99488449	0.197409526	10	0.294117647	0	41.97002141	15.84582441	65.14574059	140.0624173	139.2682927	441	1.222585414	0.822	ESP	Spanish	1	0.147863849	0.199854089
220	CHL	CHL	Chile	Chile	Non-Sovereign	148	0	97.50131579	637.8989757	174	28	253.0535088	5919.89938	388	142	0	0	0	0	0	0	0	0	0	0	0	0	0	0	4.787033061	0.441072716	12.81965733	0.052626584	136	0.69035533	0	100	0.4995005	136.3928894	28.83469813	70.94210526	299	1.193896685	0.822	ESP	Spanish	1	0	3.381080966
221	CHL	CHL	Chile	Chile	Non-Sovereign	122	7.73e-05	94.90340909	681.6929342	172	30	240.6818182	4345.535123	350	156	0	0	0	0	0	0	0	0	0	0	0	0	0	0	4.610932668	0.423131342	12.49930763	0.169336349	16	0.31372549	0	100	1.145038168	35.89504302	17.46843658	66.22727273	194	1.188924477	0.822	ESP	Spanish	1	0	0.405041766
222	CHL	CHL	Chile	Chile	Non-Sovereign	123	0.424497186	90.09141156	557.1235791	164	18	216.5518707	3105.305349	318	133	0	0	0	0	0	0	0	0	0	0	0	0	0	0	5.445602154	0.584212908	15.20443439	0.124475546	74	0.406593407	0	100	1.43129771	143.5479675	45.8199643	147.7653061	495	1.278762841	0.822	ESP	Spanish	1	0.84837214	0.405041763
223	CHL	CHL	Chile	Chile	Non-Sovereign	113	0.441846471	90.02601156	449.2328541	156	8	183.5780347	1744.968053	259	122	0	0	0	0	0	0	0	0	0	0	0	0	0	0	6.649861256	0.74851892	16.83259773	0.322516203	2	0.012820513	0	100	1.822079314	126.9667818	94.65059218	127.2369942	745	1.166246956	0.822	ESP	Spanish	1	0.88310477	0.405041765
224	CHL	CHL	Chile	Chile	Non-Sovereign	139	0	95.92592593	681.2023319	174	33	249.7777778	5589.860082	376	152	0	0	0	0	0	0	0	0	0	0	0	0	0	0	4.787033061	0.441072716	12.81965733	0.052626584	8	0.727272727	0	100	2.739726027	10.51943924	24.63447139	89.33333333	169	1.100521729	0.822	ESP	Spanish	1	0	0.405041756
225	CHL	CHL	Chile	Chile	Non-Sovereign	152	0	97.79650614	530.7564622	170	35	221.1862606	4572.123449	379	121	0	0	1	0.133333333	0	0	0	0	0	0	0	0	0	0	6.690608621	0.773682988	17.05257034	0.422954321	122	0.352601156	0	100	0.458978772	239.7580596	55.6725353	75.2776204	274	1.241124348	0.822	ESP	Spanish	1	0	3.381080957
226	CHL	CHL	Chile	Chile	Non-Sovereign	33	0.666484902	37.76063807	667.5356139	134	-75	78.39110384	113.4590358	127	42	0	0	0	0	0	0	0	0	0	0	0	0	0	0	6.504732396	0.454458356	18.81086349	0.05823034	691	0.081027205	0.098695371	50.7725997	5.872374549	4426.30225	136.553837	332.8681927	1219	1.327069866	0.822	ESP	Spanish	1	0.453600238	0.199854088
227	CHL	CHL	Chile	Chile	Non-Sovereign	101	0.437435314	84.75694444	483.2368585	155	12	191.2986111	1356.154248	254	139	0	0	0	0	0	0	0	0	0	0	0	0	0	0	5.688747148	0.510372163	16.35094643	0.141193613	6	0.12244898	0	100	3.521126761	38.98860034	51.58160145	178.1041667	586	1.110261946	0.822	ESP	Spanish	1	0.874007719	1.018110523
228	CHL	CHL	Chile	Chile	Non-Sovereign	88	0.479020325	69.75558036	417.757941	142	-10	403.6263021	1983.384036	483	293	0	0	0	0	0	0	0	0	0	0	0	0	0	0	4.578070521	0.208267494	10.84350586	0.567850232	20	0.027434842	0	67.95209581	1.245508982	570.0568456	69.34956828	224.8482143	795	1.251176904	0.822	ESP	Spanish	1	0.927817003	0.451426676
229	CHL	CHL	Chile	Chile	Non-Sovereign	156	0	103.5214286	595.6577047	176	44	190.8	4913.205716	308	107	0	0	1	1	0	0	0	0	0	0	0	0	0	0	3.644251545	0.25020426	11.32568169	0.214583457	196	5.025641026	0	100	0	29.64844246	58.06625982	60.48571429	141	1.104606345	0.822	ESP	Spanish	1	0	12.24693413
230	CHL	CHL	Chile	Chile	Non-Sovereign	157	0	104.7327586	623.2707337	179	43	196.1896552	5078.788843	317	109	0	0	1	1	0	0	0	0	0	0	0	0	0	0	3.691901137	0.258398974	11.32568169	0.214583457	115	3.484848485	0	100	3.76344086	25.24865859	48.90496424	41.10344828	126	1.174566127	0.822	ESP	Spanish	1	0	12.24693398
231	CHL	CHL	Chile	Chile	Non-Sovereign	175	0.209999406	120.0738095	474.4662529	226	35	102.4047619	3987.543923	222	28	0	0	0	0	8	1	7	1	0	0	0	0	720	0.017142857	5.584479888	0.259689977	12.27932453	0.26998648	452	6.108108108	6.25	74.47916667	10.67708333	51.7553263	32.07315494	109.3285714	347	1.148702484	0.822	ESP	Spanish	1	0.419961799	46.78684631
232	CHL	CHL	Chile	Chile	Non-Sovereign	174	0	106.554878	606.9170261	185	46	193.8617886	6110.920121	323	97	0	0	0	0	1	1	0	0	0	0	0	0	0	0	3.779941777	0.271989551	11.91374779	0.067083962	234	5.086956522	0	99.15966387	1.260504202	32.74593243	28.08307069	61.26829268	93	1.160917066	0.822	ESP	Spanish	1	0	21.47227463
233	CHL	CHL	Chile	Chile	Non-Sovereign	121	8.95e-05	92.95634921	669.337664	170	24	237.6904762	4098.023244	343	152	0	0	0	0	0	0	0	0	0	0	0	0	0	0	4.471018751	0.399723061	12.49930763	0.084297784	34	0.80952381	0	100	1.219512195	34.06700697	16.11054753	97.71428571	310	1.207259093	0.822	ESP	Spanish	1	0	0.405041765
234	CHL	CHL	Chile	Chile	Non-Sovereign	66	0.383225953	59.75130617	348.3367536	126	-21	336.3564525	1810.002482	443	245	0	0	0	0	0	0	0	0	0	0	0	0	0	0	10.41004809	0.342555644	21.26604462	0.716040969	4	0.007312614	0	54.97529993	6.951305575	389.1294377	75.95403661	239.161442	883	1.29084042	0.822	ESP	Spanish	1	0.765839066	0.451426674
235	CHL	CHL	Chile	Chile	Non-Sovereign	149	0	95.25	571.2210555	168	35	239.1439394	5252.622381	375	134	0	0	0	0	0	0	0	0	0	0	0	0	0	0	5.966991186	0.636520088	15.4833498	0.207811743	46	0.707692308	0	100	0.591715976	46.84209909	50.47830052	115.4242424	261	1.133525506	0.822	ESP	Spanish	1	0	3.381080949
236	CHL	CHL	Chile	Chile	Non-Sovereign	18	0.660711523	44.8359375	619.8318888	127	-34	94.3203125	154.6349487	124	71	0	0	0	0	0	0	0	0	0	0	0	0	0	0	8.720518629	0.644459688	19.34811592	0.124670096	8	0.114285714	0	52.22929936	21.97452229	43.05513348	180.5003024	166.03125	469	1.23280764	0.822	ESP	Spanish	1	0.240781965	0.199854088
237	CHL	CHL	Chile	Chile	Non-Sovereign	151	0	99.57630522	584.0072055	171	40	248.8654618	5981.004907	392	140	0	0	1	0.4	0	0	0	0	0	0	0	0	0	0	5.966991186	0.636520088	15.4833498	0.207811743	713	8.195402299	0	99.11308204	0.22172949	61.09912958	48.9650574	45.20481928	147	1.174122805	0.822	ESP	Spanish	1	0	3.381080914
238	CHL	CHL	Chile	Chile	Non-Sovereign	125	0.000175793	90.91232639	605.1404343	168	19	230.6284722	3872.395821	340	139	0	0	0	0	0	0	0	0	0	0	0	0	0	0	4.976914903	0.490155391	14.18815041	0.143640295	40	0.396039604	0	100	0.192307692	72.23558668	33.63944327	144.125	459	1.2099574	0.822	ESP	Spanish	1	0	0.405041764
239	CHL	CHL	Chile	Chile	Non-Sovereign	126	0.000134958	91.85294118	592.2724912	166	27	230.1911765	3929.242287	336	143	0	0	0	0	0	0	0	0	0	0	0	0	0	0	5.342897137	0.56272908	14.18815041	0.143640295	6	0.428571429	0	100	1.234567901	11.33029948	44.13743579	132.5294118	328	1.118880966	0.822	ESP	Spanish	1	0	0.405041767
240	CHL	CHL	Chile	Chile	Non-Sovereign	154	0	101.7557471	440.7388938	163	53	159.5201149	3038.583128	246	93	0	0	1	1	0	0	0	0	0	0	0	0	0	0	5.850332201	0.527377031	16.88245964	0.413383186	103	3.433333333	0	100	40.25974026	21.09253421	109.9410118	40.48275862	96	1.169981051	0.822	ESP	Spanish	1	0	12.24693407
241	CHL	CHL	Chile	Chile	Non-Sovereign	173	0	107.4242424	737.2391367	193	40	191.2893939	5799.386967	313	101	0	0	0	0	1	1	0	0	0	0	0	0	0	0	3.611077448	0.309201761	10.61108589	0.270103842	214	3.566666667	0	99.41348974	1.173020528	45.76786852	20.77310696	63.47272727	119	1.199836639	0.822	ESP	Spanish	1	0	21.47227478
242	CHL	CHL	Chile	Chile	Non-Sovereign	129	0.422743533	91.04223744	518.4025288	162	25	208.3984018	3011.404874	301	130	0	0	0	0	0	0	0	0	0	0	0	0	0	0	5.80594333	0.659931769	15.20443439	0.133881509	10	0.128205128	0	100	1.766004415	61.62153077	63.23445877	143.6027397	421	1.115668535	0.822	ESP	Spanish	1	0.845116669	0.405041764
243	CHL	CHL	Chile	Chile	Non-Sovereign	89	0.525725008	69.90577508	464.2573838	144	-10	381.8295339	1607.336366	449	283	0	0	0	0	0	0	0	0	0	0	0	0	0	0	4.241222958	0.190344515	10.18875694	0.481662273	10	0.036630037	0	83.41094296	1.222351572	234.3327074	55.37158104	235.2644377	747	1.170923118	0.822	ESP	Spanish	1	0.946849757	0.451426676
244	CHL	CHL	Chile	Chile	Non-Sovereign	90	0.543764925	71.12302928	471.9050982	144	-6	370.5267455	1329.618572	436	274	0	0	0	0	0	0	0	0	0	0	0	0	0	0	4.070507209	0.17849178	10.18875694	0.469765961	10	0.039840637	0	74.43559097	1.394422311	205.5037737	57.6589527	217.7128378	696	1.155918521	0.822	ESP	Spanish	1	0.947229027	0.451369144
245	CHL	CHL	Chile	Chile	Non-Sovereign	91	0.021511574	85.82575758	719.1953424	164	4	203.8606061	1329.841781	270	145	0	0	0	0	0	0	0	0	0	0	0	0	0	0	3.094920352	0.155216272	9.43767643	0.096822374	10	0.185185185	0	100	3.514376997	41.71879508	12.63461967	109.8363636	517	1.160577188	0.822	ESP	Spanish	1	0	1.018110531
246	CHL	CHL	Chile	Chile	Non-Sovereign	147	6.16e-06	92.53333333	478.0748147	162	35	193.3333333	3088.637777	289	116	0	0	0	0	0	0	0	0	0	0	0	0	0	0	6.628032472	0.771210926	17.87637711	0.269502074	14	0.823529412	0	100	8.24742268	13.32093096	84.68407004	153.2	323	1.284157176	0.822	ESP	Spanish	1	0	0.405041762
247	CHL	CHL	Chile	Chile	Non-Sovereign	161	0	107.5429293	643.6356685	185	44	184.030303	6581.363025	320	88	0	0	1	1	1	0.333333333	0	0	0	0	0	0	0	0	3.764893323	0.273975511	12.35209751	0.343481243	137	4.28125	0	95	1	27.67994532	54.45160382	54.21212121	132	1.183032373	0.822	ESP	Spanish	1	0	130.5527563
248	CHL	CHL	Chile	Chile	Non-Sovereign	162	0	109.3166667	803.4350556	197	40	193.9633333	6231.466256	322	103	0	0	1	1	0	0	0	0	0	0	0	0	0	0	3.507062395	0.294838483	10.260746	0.182183981	70	3.5	0	100	3.125	17.62471833	14.14888392	23.48	76	1.144163957	0.822	ESP	Spanish	1	0	0.877524158
249	CHL	CHL	Chile	Chile	Non-Sovereign	67	0.431173023	62.28681981	443.6774567	137	-18	305.5441512	1404.109519	408	213	0	0	0	0	0	0	0	0	0	0	0	0	0	0	9.333526055	0.335073423	17.59970665	0.531211793	42	0.045901639	0	47.63528877	2.455661664	600.6818029	33.19801622	216.6500489	729	1.292550318	0.822	ESP	Spanish	1	0.858328243	0.451426677
250	CHL	CHL	Chile	Chile	Non-Sovereign	124	0.465174687	80.29145516	482.3852378	160	1	190.1455161	2226.497273	293	115	0	0	0	0	0	0	0	0	0	0	0	0	0	0	6.225533121	0.707398752	17.74137306	0.047547109	50	0.087719298	0	96.08636977	1.788124157	404.7768776	63.03830784	335.6852792	853	1.199257521	0.822	ESP	Spanish	1	0.92986921	0.405041763
251	CHL	CHL	Chile	Chile	Non-Sovereign	137	4.19e-05	88.55464481	560.803821	167	9	221.7240437	3808.136346	348	118	0	0	0	0	0	0	0	0	0	0	0	0	0	0	5.728911216	0.630573676	15.61287785	0.133881509	42	0.101694915	0	100	0.550458716	298.2450276	40.77042218	206.6604215	710	1.246438119	0.822	ESP	Spanish	1	0	0.405041764
252	CHL	CHL	Chile	Chile	Non-Sovereign	57	0.286740691	66.61594203	601.3638418	140	-8	219.0507246	473.9306337	280	183	0	0	0	0	0	0	0	0	0	0	0	0	0	0	9.276302656	0.371767964	17.3415432	0.565170288	4	0.25	0	87.77777778	7.222222222	24.37562275	18.41496775	98.30434783	356	1.266093365	0.822	ESP	Spanish	1	0.561741318	0.451426676
253	CHL	CHL	Chile	Chile	Non-Sovereign	98	0.470509734	77.5411036	517.4174806	157	0	194.4025901	1304.578214	262	139	0	0	0	0	0	0	0	0	0	0	0	0	0	0	4.194266458	0.293765132	12.00011063	0.137281016	10	0.033783784	0	100	2.320675105	193.2246165	33.0213151	304.6756757	814	1.081330385	0.822	ESP	Spanish	1	0.938580015	1.018110528
254	CHL	CHL	Chile	Chile	Non-Sovereign	116	0.448453932	94.19160105	406.8954092	153	43	171.2834646	1474.497831	237	120	0	0	0	0	0	0	0	0	0	0	0	0	0	0	7.082351367	0.795091886	18.23928642	0.322516203	114	0.982758621	0	100	4.885496183	89.73182405	103.5246034	52.50393701	153	1.148251584	0.822	ESP	Spanish	1	0.896755752	0.405041764
255	CHL	CHL	Chile	Chile	Non-Sovereign	44	0.361265631	67.33695652	531.4994092	132	4	305.3442029	797.886407	375	261	0	0	0	0	0	0	0	0	0	0	0	0	0	0	9.820012172	0.391892856	18.46229553	0.222237974	4	0.166666667	0	91.86046512	7.558139535	23.51180674	31.81847809	28.39130435	152	1.327148657	0.822	ESP	Spanish	1	0.721333047	0.451426675
256	CHL	CHL	Chile	Chile	Non-Sovereign	69	0.354720205	67.07060185	444.4590554	134	-8	360.1157407	2499.437671	451	250	0	0	0	0	0	0	0	0	0	0	0	0	0	0	9.196234743	0.351459906	19.04226303	0.767862976	4	0.060606061	0	78.84057971	1.15942029	47.43258611	54.88005788	147.3194444	590	1.224493772	0.822	ESP	Spanish	1	0.708376059	0.451426673
257	CHL	CHL	Chile	Chile	Non-Sovereign	55	0.429088702	56.82249626	412.2932275	128	-21	255.5736173	653.3492482	331	212	0	0	0	0	0	0	0	0	0	0	0	0	0	0	10.19539891	0.353823593	19.46592712	0.576776922	4	0.020942408	0	43.01919721	4.27574171	157.479637	56.82713937	263.1838565	767	1.227155	0.822	ESP	Spanish	1	0.854823635	0.451426678
258	CHL	CHL	Chile	Chile	Non-Sovereign	143	8.14e-06	89.99810606	469.5049467	160	24	188.7594697	2720.270183	288	111	0	0	0	0	0	0	0	0	0	0	0	0	0	0	6.401736021	0.744869759	16.83887672	0.269502074	44	1.047619048	0	100	1.619433198	33.7016814	84.52717684	188.3181818	528	1.172555106	0.822	ESP	Spanish	1	0	0.405041763
259	CHL	CHL	Chile	Chile	Non-Sovereign	144	7.61e-06	92.37878788	473.0531835	161	35	190.8813131	2846.467011	285	115	0	0	1	0.1	0	0	0	0	0	0	0	0	0	0	6.401736021	0.744869759	16.83887672	0.269502074	32	0.888888889	0	100	7.655502392	28.15371655	85.57605853	146.8181818	331	1.182442327	0.822	ESP	Spanish	1	0	0.405041765
260	CHL	CHL	Chile	Chile	Non-Sovereign	64	0.328826893	66.76515152	411.5144054	128	4	300.4848485	1254.927456	371	231	0	0	0	0	0	0	0	0	0	0	0	0	0	0	10.08958975	0.351655485	19.91729355	0.653092861	2	0.166666667	0	64.44444444	8.888888889	12.35491787	63.04841741	107.8181818	313	1.234879012	0.822	ESP	Spanish	1	0.65406717	0.451426679
261	CHL	CHL	Chile	Chile	Non-Sovereign	79	0.00817713	72.66358025	482.3583585	140	7	457.25	5097.19779	556	309	0	0	0	0	0	0	0	0	0	0	0	0	0	0	8.334115148	0.325010172	17.87804794	0.748556435	2	0.1	0	81.02189781	2.189781022	18.70284249	31.98777932	121.2962963	349	1.21897735	0.822	ESP	Spanish	1	0	0.451426672
262	CHL	CHL	Chile	Chile	Non-Sovereign	163	0	106.3561728	598.7896889	184	47	176.5666667	6829.988519	320	78	0	0	1	1	1	1	0	0	0	0	0	0	0	0	3.879752735	0.281076839	12.35209751	0.343481243	1308	9.834586466	0	93.64640884	0.966850829	97.49348825	63.46708388	77.62222222	131	1.170894215	0.822	ESP	Spanish	1	0	41.22333578
263	CHL	CHL	Chile	Chile	Non-Sovereign	27	0.567963864	46.75	609.2112812	128	-32	94.22701149	148.9945418	125	70	0	0	0	0	0	0	0	0	0	0	0	0	0	0	6.50190864	0.483856636	14.7688303	0.189088523	4	0.137931034	0	59.80392157	16.17647059	27.47492933	127.1059254	175.1724138	514	1.184791687	0.822	ESP	Spanish	1	0.3332693	0.199854091
264	CHL	CHL	Chile	Chile	Non-Sovereign	164	0	109.2555556	724.14284	192	44	191.75	6266.324539	318	100	0	0	1	1	0	0	0	0	0	0	0	0	0	0	3.507062395	0.294838483	10.260746	0.182183981	161	11.5	0	100	4.347826087	12.90890804	32.70083839	22.26666667	60	1.254489325	0.822	ESP	Spanish	1	0	55.97592625
265	CHL	CHL	Chile	Chile	Non-Sovereign	68	0.41021356	65.41338583	492.8699082	137	-11	306.7257218	1490.86308	395	222	0	0	0	0	0	0	0	0	0	0	0	0	0	0	8.494043032	0.318952037	16.50370789	0.594346941	4	0.038461538	0	61.05610561	0.330033003	83.73421337	34.41962679	178.3700787	575	1.243052074	0.822	ESP	Spanish	1	0.816658343	0.451426677
266	CHL	CHL	Chile	Chile	Non-Sovereign	153	0	94.55808903	355.4513548	155	44	118.9155809	1305.964977	199	69	0	0	1	1	0	0	0	0	0	0	0	0	0	0	7.440569798	0.856476315	18.75416183	0.375892967	976	3.221122112	0	100	11.94331984	201.6209339	131.4851651	141.5407166	314	1.152191531	0.822	ESP	Spanish	1	0	12.24693412
267	CHL	CHL	Chile	Chile	Non-Sovereign	176	0.144443388	200.4829457	392.6898639	277	126	95.66937984	303.6925455	139	69	0	0	0	0	0	0	0	0	0	0	0	0	0	0	6.358232458	0.302652597	13.63155556	0.18819201	4091	20.35323383	20.99267697	23.35231896	1.057770545	168.3963416	3532.739339	135.9302326	467	1.107198081	0.822	ESP	Spanish	1	0.288672557	33.79497969
268	CHL	CHL	Chile	Chile	Non-Sovereign	72	0.447371617	65.11021505	486.9550823	140	-16	366.3254182	2751.826051	492	237	0	0	0	0	0	0	0	0	0	0	0	0	0	0	8.28171134	0.330933229	18.28938103	0.316827685	34	0.067729084	0	77.04598597	1.870615744	351.5433595	34.81700523	215.7849462	714	1.321144254	0.822	ESP	Spanish	1	0.8858233	0.451426676
269	CHL	CHL	Chile	Chile	Non-Sovereign	73	0.414853888	70.22222222	444.225397	135	3	421.2523148	4219.078241	536	276	0	0	0	0	0	0	0	0	0	0	0	0	0	0	9.030276219	0.350772868	19.90505791	0.488509923	6	0.04137931	0	91.58163265	3.316326531	105.6379143	44.0779706	108.5347222	374	1.259780621	0.822	ESP	Spanish	1	0.824874574	0.451426673
270	CHL	CHL	Chile	Chile	Non-Sovereign	22	0.598309099	52.73611111	596.6745756	126	-12	101.5208333	167.8219039	130	79	0	0	0	0	0	0	0	0	0	0	0	0	0	0	8.724629958	0.638405336	16.99488449	0.599456728	4	0.666666667	0	71.12676056	23.23943662	18.65323205	132.9551846	24.25	94	1.222817654	0.822	ESP	Spanish	1	0.094523084	0.199854088
271	CHL	CHL	Chile	Chile	Non-Sovereign	158	0	104.908046	646.3135817	182	43	194.9741379	5192.070973	314	109	0	0	1	1	0	0	0	0	0	0	0	0	0	0	3.427963406	0.225190054	11.32568169	0.142270133	122	3.388888889	0	98.95287958	4.188481675	26.86827147	44.79981722	43.48275862	124	1.214654654	0.822	ESP	Spanish	1	0	12.24693391
272	CHL	CHL	Chile	Chile	Non-Sovereign	119	7.4e-05	93.76488095	645.5268833	169	30	235.4910714	3943.162653	339	155	0	0	0	0	0	0	0	0	0	0	0	0	0	0	4.837965811	0.464934835	14.18815041	0.084297784	12	0.6	0	100	0	19.22979753	25.6705923	80.71428571	207	1.063986108	0.822	ESP	Spanish	1	0	0.405041757
273	CHL	CHL	Chile	Chile	Non-Sovereign	120	0.439047056	84.18181818	604.7865008	165	15	223.0871212	3473.538038	329	138	0	0	0	0	0	0	0	0	0	0	0	0	0	0	5.204912871	0.535818628	14.18815041	0.124475546	12	0.413793103	0	98.73417722	0.632911392	21.52643752	38.53865768	265.1818182	524	1.084149042	0.822	ESP	Spanish	1	0.877492646	0.405041759
274	CHL	CHL	Chile	Chile	Non-Sovereign	94	0.45445841	81.04636591	504.875552	155	3	192.9498747	1103.142531	253	143	0	0	0	0	0	0	0	0	0	0	0	0	0	0	4.915262957	0.360455609	14.95077896	0.137281016	16	0.125	0	100	0.859598854	95.23403914	18.33957879	223.0977444	709	1.148817824	0.822	ESP	Spanish	1	0.907482588	1.018110536
275	CHL	CHL	Chile	Chile	Non-Sovereign	65	0.393722817	60.41025641	449.6390738	132	-12	293.0304487	1215.241522	365	222	0	0	0	0	0	0	0	0	0	0	0	0	0	0	9.711557905	0.342004303	19.91729355	0.531211793	4	0.074074074	0	39.25925926	0.740740741	36.80731042	49.44032711	249.4230769	606	1.188779406	0.822	ESP	Spanish	1	0.781941904	0.451426681
276	CHL	CHL	Chile	Chile	Non-Sovereign	97	0.416650385	87.67528736	550.3518546	158	25	201.4827586	1429.565597	264	149	0	0	0	0	0	0	0	0	0	0	0	0	0	0	4.005591273	0.275053936	12.00011063	0.137281016	6	0.193548387	0	100	0	23.84793524	36.22389746	104.7241379	286	1.158233183	0.822	ESP	Spanish	1	0.828938733	1.018110514
277	CHL	CHL	Chile	Chile	Non-Sovereign	138	0.296471657	86.57478632	468.4207164	158	24	186.4423077	2591.774834	271	113	0	0	0	0	0	0	0	0	0	0	0	0	0	0	6.401736021	0.744869759	16.83887672	0.269502074	4	0.088888889	0	100	1.433691756	38.90527849	86.94077047	249.8717949	511	1.177312311	0.822	ESP	Spanish	1	0.592880164	0.405041764
278	CHL	CHL	Chile	Chile	Non-Sovereign	165	0	108.530303	631.6182275	184	49	182.5378788	6723.467573	317	87	0	0	1	1	1	1	0	0	0	0	0	0	0	0	3.764893323	0.273975511	12.35209751	0.343481243	431	30.78571429	0	85.39325843	5.617977528	12.09515979	61.71542959	39.90909091	67	1.125174032	0.822	ESP	Spanish	1	0	130.5527569
279	CHL	CHL	Chile	Chile	Non-Sovereign	166	0	109.0075758	694.8050392	189	45	191.0530303	6319.890439	315	99	0	0	0	0	1	1	0	0	0	0	0	0	0	0	3.628984605	0.285879224	11.6157093	0.182183981	62	5.166666667	0	100	17.33333333	10.45028786	39.40060463	29.63636364	61	1.133258249	0.822	ESP	Spanish	1	0	55.975925
280	CHL	CHL	Chile	Chile	Non-Sovereign	71	0.441265546	64.09094284	530.2443023	145	-29	308.5766054	1587.805987	466	203	0	0	0	0	0	0	0	0	0	0	0	0	0	0	7.804480394	0.309634322	18.28938103	0.397183836	90	0.053731343	0	70.44923077	1.612307692	1111.886863	11.13959393	226.7789532	896	1.335454679	0.822	ESP	Spanish	1	0.869163563	0.451426675
281	CHL	CHL	Chile	Chile	Non-Sovereign	128	0.406605334	85.05172414	475.2485138	159	8	189.4051724	2365.999183	277	114	0	0	0	0	0	0	0	0	0	0	0	0	0	0	6.082678119	0.702839413	16.29688454	0.133881509	6	0.105263158	0	100	4.102564103	52.95073932	80.13625762	256.5344828	771	1.226880816	0.822	ESP	Spanish	1	0.812928061	0.405041763
282	CHL	CHL	Chile	Chile	Non-Sovereign	87	0.470895441	70.06967419	416.5944604	141	-7	420.7433584	2528.695291	515	302	0	0	0	0	0	0	0	0	0	0	0	0	0	0	4.917990883	0.223196235	11.73233795	0.276589066	8	0.014678899	0	67.23030098	2.570172472	406.438561	78.53058671	208.7819549	744	1.25468241	0.822	ESP	Spanish	1	0.919742642	0.451426676
283	CHL	CHL	Chile	Chile	Non-Sovereign	169	0	104.7471264	613.2692289	186	42	188.5445402	7583.92411	348	77	0	0	1	0.111111111	1	0.125	0	0	7	0.111111111	0	0	0	0	3.801817477	0.27826553	12.5532341	0.301891297	3193	18.4566474	0.206398349	93.39525284	1.135190918	132.1058878	51.56782976	103.6724138	183	1.204290647	0.822	ESP	Spanish	1	0	54.20362418
284	CHL	CHL	Chile	Chile	Non-Sovereign	130	0.000158572	84.96195652	563.1469216	166	2	217.620471	3430.203144	330	119	0	0	0	0	0	0	0	0	0	0	0	0	0	0	5.574420234	0.610181036	15.20443439	0.133881509	30	0.173410405	0	100	1.340782123	122.2940337	47.08459574	261.9402174	843	1.136796954	0.822	ESP	Spanish	1	0	0.405041762
285	CHL	CHL	Chile	Chile	Non-Sovereign	131	8.12e-05	90.44191919	581.5291493	167	25	229.8055556	4143.239892	341	136	0	0	0	0	0	0	0	0	0	0	0	0	0	0	5.520912856	0.587224804	14.84148884	0.143640295	4	0.125	0	100	0.581395349	23.90956077	50.25829525	170.5151515	394	1.133301455	0.822	ESP	Spanish	1	0	0.405041764
286	CHL	CHL	Chile	Chile	Non-Sovereign	92	0.44033313	80.44444444	505.2469132	154	14	192.7916667	968.5457177	246	148	0	0	0	0	0	0	0	0	0	0	0	0	0	0	4.891426335	0.345530267	14.58239365	0.458101124	16	1.230769231	0	100	0	12.68315003	12.83417239	223.0833333	479	1.102567206	0.822	ESP	Spanish	1	0.870920059	1.018110514
287	CHL	CHL	Chile	Chile	Non-Sovereign	160	0	107.4301802	705.9256708	190	40	190.9099099	6367.424561	322	97	0	0	1	1	0	0	0	0	0	0	0	0	0	0	3.578548153	0.279705907	11.27739048	0.182183981	78	2.785714286	0	92.039801	0	27.27107759	35.88401137	53.97297297	152	1.122042358	0.822	ESP	Spanish	1	0	55.97592563
288	CHL	CHL	Chile	Chile	Non-Sovereign	26	0.679067185	48.56410256	569.5427351	126	-18	113.2628205	186.5842784	147	90	0	0	0	0	0	0	0	0	0	0	0	0	0	0	7.849369884	0.522909563	15.59943581	0.63652432	14	1.555555556	0	76.78571429	37.5	15.0903477	105.0333641	123.8461538	269	1.213822983	0.822	ESP	Spanish	1	0.328124922	0.199854088
289	CHL	CHL	Chile	Chile	Non-Sovereign	95	0.448641041	82.54355556	639.2731258	163	-1	205.7413333	1490.320436	283	143	0	0	0	0	0	0	0	0	0	0	0	0	0	0	3.560666432	0.218302414	11.16477108	0.195914075	40	0.107238606	0	99.56592512	0.488334238	251.834857	19.01542652	192.3946667	731	1.231477505	0.822	ESP	Spanish	1	0.88814367	1.018110531
290	CHL	CHL	Chile	Chile	Non-Sovereign	16	0.642524272	47.41666667	661.2230851	128	-28	82.91346154	151.6203463	106	61	0	0	0	0	0	0	0	0	0	0	0	0	0	0	8.676240881	0.598692404	18.63726807	0.787496805	14	0.274509804	0	31.21693122	11.11111111	25.99802254	237.8535136	113.1153846	280	1.190592713	0.822	ESP	Spanish	1	0.376131604	0.199854091
291	CHL	CHL	Chile	Chile	Non-Sovereign	96	0.437488139	83.76960784	572.6036377	159	8	202.9926471	1503.914666	271	146	0	0	0	0	0	0	0	0	0	0	0	0	0	0	3.816916088	0.257443055	11.16477108	0.195914075	6	0.15	0	100	2.912621359	28.50064526	38.08664014	180.8529412	579	1.097239688	0.822	ESP	Spanish	1	0.867948537	1.018110514
292	CHL	CHL	Chile	Chile	Non-Sovereign	41	0.683899333	49.27916667	565.7122743	128	-22	118.1208333	173.8747743	153	98	0	0	0	0	0	0	0	0	0	0	0	0	0	0	7.840714157	0.43913883	16.24215889	0.584472656	16	0.941176471	0	72.81553398	23.30097087	14.19903764	61.35992902	155.45	389	1.191364536	0.822	ESP	Spanish	1	0.595254805	0.19985409
293	CHL	CHL	Chile	Chile	Non-Sovereign	56	0.253738592	62.80808081	423.4556678	127	-9	257.3030303	675.3036424	323	212	0	0	0	0	0	0	0	0	0	0	0	0	0	0	10.31948201	0.349400071	19.0087986	0.576776922	12	0.315789474	1.257861635	60.37735849	11.63522013	42.77873164	59.7632035	155.030303	519	1.297390289	0.822	ESP	Spanish	1	0.502527294	0.451426675
294	CHL	CHL	Chile	Chile	Non-Sovereign	43	0.753693647	50.78754579	563.6751062	127	-25	148.1556777	223.4771531	191	129	0	0	0	0	0	0	0	0	0	0	0	0	0	0	9.737510522	0.519851411	18.94965172	0.224467903	6	0.075949367	0	46.10244989	5.122494432	61.57888363	67.221194	128.0769231	456	1.241057607	0.822	ESP	Spanish	1	0.572028686	0.199854089
295	CHL	CHL	Chile	Chile	Non-Sovereign	70	0.275421396	67.66358025	419.0401139	131	-1	383.6697531	3044.767595	478	267	0	0	0	0	0	0	0	0	0	0	0	0	0	0	9.4632442	0.348907642	20.60637856	0.564209282	4	0.142857143	0	91.55844156	14.93506494	20.91349559	68.49942581	134.1851852	473	1.233038669	0.822	ESP	Spanish	1	0.550404252	0.451426675
296	CHL	CHL	Chile	Chile	Non-Sovereign	58	0.476413654	57.88669065	380.6236894	127	-19	260.9566847	710.5982558	339	213	0	0	0	0	0	0	0	0	0	0	0	0	0	0	10.66938961	0.350851879	21.14609337	0.576776922	48	0.099378882	0	36.01662887	2.796674225	360.4757614	63.75875251	242.5107914	764	1.29451397	0.822	ESP	Spanish	1	0.949470454	0.451426676
297	CHL	CHL	Chile	Chile	Non-Sovereign	142	0	89.31235828	568.6646955	168	19	228.0561224	4327.646067	355	126	0	0	0	0	0	0	0	0	0	0	0	0	0	0	5.698928575	0.613038499	14.84148884	0.240846992	28	0.197183099	0	100	1.158301158	106.4157499	49.96600751	206.0408163	534	1.18132685	0.822	ESP	Spanish	1	0	0.405041762
298	CHL	CHL	Chile	Chile	Non-Sovereign	62	0.28462929	69.83333333	479.5529629	131	10	256.7444444	709.4672832	321	208	0	0	0	0	0	0	0	0	0	0	0	0	0	0	9.683643738	0.350176376	18.47859383	0.152683392	4	0.363636364	0	86.25	1.25	11.10725987	46.91251278	38.73333333	108	1.244375276	0.822	ESP	Spanish	1	0.567017045	0.451426678
299	CHL	CHL	Chile	Chile	Non-Sovereign	63	0.47344285	57.20708237	351.1615803	125	-21	271.1063318	823.2417015	362	213	0	0	0	0	0	0	0	0	0	0	0	0	0	0	10.80612344	0.346738461	21.92506027	0.455967277	16	0.021333333	0	43.51687389	3.806140573	537.7557793	72.2578817	255.4953811	848	1.321609629	0.822	ESP	Spanish	1	0.943592753	0.451426676
300	CHL	CHL	Chile	Chile	Non-Sovereign	172	0	108.8416667	689.4874306	191	44	191.3916667	5926.649097	314	100	0	0	0	0	1	1	0	0	0	0	0	0	0	0	3.679421057	0.292369194	11.6157093	0.270103842	29	3.625	0	100	8.139534884	11.60211347	33.64550553	31.7	78	1.194396062	0.822	ESP	Spanish	1	0	21.47227442
301	CHL	CHL	Chile	Chile	Non-Sovereign	34	0.574410572	45.66206544	607.334227	130	-35	93.81748466	149.3538156	126	68	0	0	0	0	0	0	0	0	0	0	0	0	0	0	6.183967087	0.441038415	14.7688303	0.128115058	36	0.257142857	0	54.1218638	5.854241338	113.6119523	114.0607856	204.0490798	594	1.263098729	0.822	ESP	Spanish	1	0.534575535	0.199854088
302	CHL	CHL	Chile	Chile	Non-Sovereign	78	0.019379381	70.92073171	511.7838708	142	0	418.796748	4083.795889	519	282	0	0	0	0	0	0	0	0	0	0	0	0	0	0	7.187946121	0.268619146	16.14138412	0.596341789	16	0.516129032	0	66.84491979	1.604278075	25.55111644	12.76520917	148.5853659	441	1.107944574	0.822	ESP	Spanish	1	0	0.451426674
303	CHL	CHL	Chile	Chile	Non-Sovereign	53	0.43064612	66.34375	479.6604818	130	1	249.90625	572.1552734	309	212	0	0	0	0	0	0	0	0	0	0	0	0	0	0	10.10214694	0.364604108	18.55118752	0.758561492	2	0.153846154	0	53.52112676	0	19.70685005	51.75142563	76	260	1.174714592	0.822	ESP	Spanish	1	0.860982156	0.451426675
304	CHL	CHL	Chile	Chile	Non-Sovereign	28	0.58489681	50.34166667	583.0724306	127	-18	103.5791667	169.0068576	134	80	0	0	0	0	0	0	0	0	0	0	0	0	0	0	8.124856393	0.557629093	16.00109673	0.758425832	4	0.363636364	0	53.68421053	2.105263158	13.06519803	106.3581868	100.3	265	1.169803169	0.822	ESP	Spanish	1	0.148823267	0.199854089
305	CHL	CHL	Chile	Chile	Non-Sovereign	38	0.125347047	56.46491228	817.2345722	141	-17	39.83552632	39.01640409	49	28	0	0	2	0.666666667	0	0	0	0	0	0	0	0	0	0	6.04099822	0.30375623	13.51445961	0.125207409	2	0.057142857	0	64.32748538	4.678362573	23.71858709	207.8788466	18.63157895	55	1.198255195	0.808	ESP	Spanish	7	0	0.243881669
306	CHL	CHL	Chile	Chile	Non-Sovereign	30	0.566497462	46.61858974	613.1339887	129	-28	92.12820513	144.7357822	121	68	0	0	0	0	0	0	0	0	0	0	0	0	0	0	6.50190864	0.483856636	14.7688303	0.189088523	2	0.046511628	0.574712644	67.24137931	24.13793103	24.0990569	133.1179498	177.8076923	448	1.138680319	0.822	ESP	Spanish	1	0.336802407	0.199854087
307	CHL	CHL	Chile	Chile	Non-Sovereign	29	0.606273642	51.33333333	740.3661024	135	-27	61.19791667	109.2218967	75	40	0	0	0	0	0	0	0	0	0	0	0	0	0	0	6.044766923	0.380727883	14.39390755	0.23733747	8	0.363636364	0	100	4.87804878	11.80453472	199.2622679	83.875	267	1.15962111	0.822	ESP	Spanish	1	0	0.199854089
308	CHL	CHL	Chile	Chile	Non-Sovereign	168	0	108.875	673.0350438	188	46	190.9907407	6363.823475	317	95	0	0	0	0	1	0.875	0	0	0	0	0	0	0	0	3.747764667	0.2847721	11.6157093	0.305128157	91	4.55	0	91.66666667	2.777777778	14.30095257	43.91694498	30.66666667	72	1.147745414	0.822	ESP	Spanish	1	0	55.97592545
309	CHL	CHL	Chile	Chile	Non-Sovereign	127	5.11e-05	92.57155797	641.6108905	170	22	238.2291667	4337.483487	353	145	0	0	0	0	0	0	0	0	0	0	0	0	0	0	4.610932668	0.423131342	12.49930763	0.169336349	34	0.382022472	0	100	0.945179584	72.09382499	26.75671343	118.9565217	389	1.240545566	0.822	ESP	Spanish	1	0	0.405041762
310	CHL	CHL	Chile	Chile	Non-Sovereign	74	0.483179437	65.86827957	588.8060108	145	-11	316.4892473	1768.126749	393	227	0	0	0	0	0	0	0	0	0	0	0	0	0	0	7.198465943	0.292255906	15.69804096	0.177050442	6	0.230769231	0	89.03225806	0.64516129	21.03538821	14.10256619	241.5483871	568	1.130124229	0.822	ESP	Spanish	1	0.930930915	0.451426672
311	CHL	CHL	Chile	Chile	Non-Sovereign	35	0.625311348	43.41788898	573.8891255	129	-45	109.2195139	177.6807144	155	74	0	0	0	0	0	0	0	0	0	0	0	0	0	0	7.651562881	0.486380848	17.72975731	0.128115058	66	0.069767442	0.036297641	51.86932849	7.20508167	755.0214649	83.15419507	240.8101812	785	1.347468797	0.822	ESP	Spanish	1	0.577546451	0.199854088
312	CHL	CHL	Chile	Chile	Non-Sovereign	159	0	105.089233	664.7676332	186	41	189.8820059	5748.429285	323	97	0	0	1	1	1	0.4	0	0	0	0	0	0	0	0	3.489312914	0.233789148	12.02079391	0.142270133	570	5.327102804	0	100	1.546391753	79.33038581	38.50444969	69.04424779	195	1.175754204	0.822	ESP	Spanish	1	0	16.71529279
313	CHL	CHL	Chile	Chile	Non-Sovereign	61	0.167130716	67.17559524	409.8534137	126	4	270.7589286	823.2085728	337	218	0	0	0	0	0	0	0	0	0	0	0	0	0	0	10.15288707	0.34753598	19.0087986	0.488478124	12	0.631578947	0	60	2.051282051	26.54266619	66.3122271	79.42857143	294	1.198025318	0.822	ESP	Spanish	1	0.332137107	0.451426672
314	CHL	CHL	Chile	Chile	Non-Sovereign	52	0.448209388	58.84722222	372.5848071	124	-10	254.8583333	617.3328007	326	215	0	0	0	0	0	0	0	0	0	0	0	0	0	0	10.5642333	0.359284411	19.46592712	0.741140485	10	0.088495575	0	47.5388601	4.015544041	106.7114792	71.38454434	207.1166667	580	1.234390117	0.822	ESP	Spanish	1	0.892541724	0.451426674
315	CHL	CHL	Chile	Chile	Non-Sovereign	132	0	95.95833333	640.0062972	171	29	244.0116667	4856.219697	362	147	0	0	0	0	0	0	0	0	0	0	0	0	0	0	4.698982865	0.431821549	12.81965733	0.052626584	38	0.690909091	0	100	2.077151335	45.80094255	34.40641937	68.7	266	1.108776565	0.822	ESP	Spanish	1	0	0.405041763
316	CHL	CHL	Chile	Chile	Non-Sovereign	77	0.468214688	69.04609929	455.3969996	136	1	459.0585106	5535.385477	580	297	0	0	0	0	0	0	0	0	0	0	0	0	0	0	8.664951801	0.334088122	18.41845894	0.864336669	4	0.090909091	0	57.87234043	0.85106383	32.59208208	34.24149909	157.9574468	446	1.155235515	0.822	ESP	Spanish	1	0.917401645	0.451426674
317	CHL	CHL	Chile	Chile	Non-Sovereign	17	0.626572449	47.98737374	665.2634616	129	-34	80.8459596	149.3346278	103	58	0	0	0	0	0	0	0	0	0	0	0	0	0	0	7.589966516	0.502112854	18.63726807	0.416777462	2	0.046511628	0	33.90804598	6.32183908	24.57237063	233.8257702	106.0606061	394	1.204305791	0.822	ESP	Spanish	1	0.440009369	0.199854089
318	CHL	CHL	Chile	Chile	Non-Sovereign	40	0.663186318	44.65942797	558.3511481	127	-41	122.5220692	189.4995891	170	94	0	0	0	0	0	0	0	0	0	0	0	0	0	0	9.24371779	0.555550024	17.99890137	0.638475835	22	0.063218391	0	49.14841849	7.347931873	281.4262459	68.68103762	229.4067797	744	1.303835302	0.822	ESP	Spanish	1	0.59539579	0.199854087
319	CHL	CHL	Chile	Chile	Non-Sovereign	135	0	96.56944444	600.8030473	167	37	238.7986111	4602.057245	350	147	0	0	0	0	0	0	0	0	0	0	0	0	0	0	5.520912856	0.587224804	14.84148884	0.143640295	10	0.769230769	0	100	2.5	11.02731768	49.49581372	56.66666667	155	1.093695627	0.822	ESP	Spanish	1	0	0.405041768
320	CHL	CHL	Chile	Chile	Non-Sovereign	167	0	108.462963	669.4905122	188	46	190.0524691	6515.492103	317	94	0	0	0	0	1	0.833333333	0	0	0	0	0	0	0	0	3.747764667	0.2847721	11.6157093	0.305128157	123	4.92	0	98.13664596	0.621118012	21.76870436	45.05339516	38.25925926	69	1.085862731	0.822	ESP	Spanish	1	0	55.97592479
321	CHL	CHL	Chile	Chile	Non-Sovereign	31	0.627659574	48.62356322	556.7541534	126	-25	123.8850575	193.3619368	161	103	0	0	0	0	0	0	0	0	0	0	0	0	0	0	9.199217796	0.573186084	17.72975731	0.835239291	10	0.5	0	54	2.666666667	20.56612765	80.59907295	139.6896552	427	1.225542271	0.822	ESP	Spanish	1	0.495495433	0.19985409
322	CHL	CHL	Chile	Chile	Non-Sovereign	45	0.398402848	64.83095238	538.3380215	134	-5	291.3761905	741.9550796	360	244	0	0	0	0	0	0	0	0	0	0	0	0	0	0	9.820012172	0.391892856	18.46229553	0.222237974	2	0.066666667	0	54.95049505	3.465346535	27.19563501	33.61065893	83.54285714	338	1.247525883	0.822	ESP	Spanish	1	0.795689126	0.451426674
323	CHL	CHL	Chile	Chile	Non-Sovereign	85	0.519529111	64.61783096	501.9353519	148	-24	372.5582147	1752.505385	468	258	0	0	0	0	0	0	0	0	0	0	0	0	0	0	4.435343107	0.198746392	11.10613728	0.093137667	46	0.068350669	0	69.60868323	3.084832905	477.9426333	38.68348617	341.9042691	951	1.172548586	0.822	ESP	Spanish	1	0.946461137	0.451426677
324	CHL	CHL	Chile	Chile	Non-Sovereign	170	0	107.1805556	628.6664736	185	45	190.9513889	6942.494745	328	89	0	0	0	0	1	0.8	0	0	0	0	0	0	0	0	3.747764667	0.2847721	11.6157093	0.305128157	67	5.583333333	0	100	0	10.00845841	53.26498025	60.66666667	128	1.084041467	0.822	ESP	Spanish	1	0	55.9759257
325	CHL	CHL	Chile	Chile	Non-Sovereign	171	0	107.1826923	673.9085614	190	40	192.349359	6156.730886	321	96	0	0	0	0	1	0.833333333	0	0	0	0	0	0	0	0	3.679421057	0.292369194	11.6157093	0.270103842	65	2.826086957	0	100	0	16.71613378	37.94251266	61.5	166	1.142791496	0.822	ESP	Spanish	1	0	21.47227498
326	CHL	CHL	Chile	Chile	Non-Sovereign	36	0.752564678	42.8132812	766.6023203	141	-60	50.03049596	57.05837146	97	28	0	0	0	0	0	0	0	0	0	0	0	0	0	0	6.367030605	0.334877614	14.66435623	0.201865509	1083	0.212311312	0	54.27338905	2.701536802	2538.650387	191.9559594	270.0316824	878	1.171320656	0.822	ESP	Spanish	1	0	0.199854088
327	CHL	CHL	Chile	Chile	Non-Sovereign	37	0.588566521	37.95192012	641.5498926	132	-64	83.00222734	119.4985561	119	52	0	0	0	0	0	0	0	0	0	0	0	0	0	0	5.368532005	0.421858218	12.88714409	0.189088523	38	0.031456954	0.170757737	58.74066169	9.818569904	638.43327	131.0217918	354.8792627	1068	1.238616662	0.822	ESP	Spanish	1	0.743675071	0.199854088
328	CHL	CHL	Chile	Chile	Non-Sovereign	76	0.457963839	66.62695238	393.4169114	133	-6	485.7517143	6427.738666	654	295	0	0	0	0	0	0	0	0	0	0	0	0	0	0	9.351157109	0.327968767	20.02490997	0.975856781	50	0.06097561	0	73.4079602	2.139303483	548.0048457	42.36981437	177.832	592	1.301458457	0.822	ESP	Spanish	1	0.911863862	0.451426676
329	CHL	CHL	Chile	Chile	Non-Sovereign	49	0.438338372	60.86895161	351.688634	122	-7	252.734879	580.9757557	325	208	0	0	0	0	0	0	0	0	0	0	0	0	0	0	10.83207146	0.368448964	21.25554276	0.525079787	8	0.03902439	0	56.51423641	2.329594478	157.9033037	79.02126937	154.2137097	526	1.267243545	0.822	ESP	Spanish	1	0.873616774	0.451426676
330	CHL	CHL	Chile	Chile	Non-Sovereign	54	0.445774204	67.81481481	431.2229081	126	10	253.287037	591.5914779	313	215	0	0	0	0	0	0	0	0	0	0	0	0	0	0	10.33319012	0.360397028	19.46592712	0.741140485	12	0.631578947	0	56.47668394	5.18134715	26.23022901	58.65415913	47.33333333	137	1.169256436	0.822	ESP	Spanish	1	0.890426696	0.451426674
331	CHL	CHL	Chile	Chile	Non-Sovereign	15	0.635094236	46.75	650.357568	128	-30	85.10714286	146.092262	109	63	0	0	0	0	0	0	0	0	0	0	0	0	0	0	9.473736763	0.692222279	19.65722084	0.9866364	4	0.133333333	2.654867257	45.13274336	11.50442478	15.34113032	238.460766	125.4285714	339	1.111801071	0.822	ESP	Spanish	1	0.308592755	0.199854089
332	CHL	CHL	Chile	Chile	Non-Sovereign	39	0.634867605	46.69725738	583.7189081	129	-32	103.1891702	165.5387752	139	76	0	0	0	0	0	0	0	0	0	0	0	0	0	0	6.165994187	0.409187483	13.34811115	0.228595883	40	0.18957346	0	40.87870105	2.005730659	142.9035794	83.25854318	193.721519	545	1.176084676	0.822	ESP	Spanish	1	0.64540557	0.199854087
333	CHL	CHL	Chile	Chile	Non-Sovereign	42	0.721462462	50.15909091	562.6079545	126	-15	142.0530303	213.1122013	181	124	0	0	0	0	0	0	0	0	0	0	0	0	0	0	10.07915346	0.552665684	19.69277954	0.190499112	4	0.2	0	49.20634921	7.936507937	17.177212	69.97438603	132.5454545	273	1.187720025	0.822	ESP	Spanish	1	0.713929603	0.199854089
334	CHL	CHL	Chile	Chile	Non-Sovereign	136	0	96.34666667	636.8182222	171	33	247.15	5213.7899	367	149	0	0	0	0	0	0	0	0	0	0	0	0	0	0	4.787033061	0.441072716	12.81965733	0.052626584	16	0.64	0	100	1.604278075	25.24430849	35.34045747	71.96	198	1.184089985	0.822	ESP	Spanish	1	0	0.405041764
335	CHL	CHL	Chile	Chile	Non-Sovereign	47	0.431480479	59.92083333	464.645191	129	-12	259	605.5566667	321	218	0	0	0	0	0	0	0	0	0	0	0	0	0	0	10.24908392	0.378052847	19.07732391	0.497268766	2	0.166666667	0	50.94339623	6.603773585	14.53408687	58.58573549	190	526	1.14593782	0.822	ESP	Spanish	1	0.862235779	0.451426678
336	CHL	CHL	Chile	Chile	Non-Sovereign	46	0.396076673	64.12179487	574.6473947	137	-10	262.8012821	625.9836873	330	220	0	0	0	0	0	0	0	0	0	0	0	0	0	0	9.025993665	0.387056153	18.51638031	0.433786631	2	0.222222222	0	89.88764045	16.85393258	12.43415509	29.69198204	106.0769231	408	1.192082697	0.822	ESP	Spanish	1	0.7909256	0.451426671
337	CHL	CHL	Chile	Chile	Non-Sovereign	59	0.188041582	67.70833333	445.5744358	129	2	261.75	736.5214844	325	213	0	0	0	0	0	0	0	0	0	0	0	0	0	0	10.15288707	0.34753598	19.0087986	0.488478124	4	0.210526316	0	83.72093023	6.976744186	17.20330966	57.54231632	71.6875	291	1.220851279	0.822	ESP	Spanish	1	0.374039508	0.451426673
338	CHL	CHL	Chile	Chile	Non-Sovereign	82	0.388367942	79.02777778	421.5084875	137	27	463.2222222	4186.108025	548	338	0	0	0	0	0	0	0	0	0	0	0	0	0	0	5.518366178	0.236439675	13.32719421	0.519271851	2	1	0	87.73584906	12.26415094	14.24502732	83.97424149	11.33333333	30	1.269142475	0.822	ESP	Spanish	1	0.765079538	0.451426672
339	CHL	CHL	Chile	Chile	Non-Sovereign	50	0.438378618	64.91833333	461.6548972	130	-8	254.77	581.8955667	317	216	0	0	0	0	0	0	0	0	0	0	0	0	0	0	10.10214694	0.364604108	18.55118752	0.758561492	6	0.193548387	0	76.77902622	0	36.2260027	55.90506842	97.02	485	1.246093524	0.822	ESP	Spanish	1	0.876074768	0.451426673
340	CHL	CHL	Chile	Chile	Non-Sovereign	48	0.383356779	67.02083333	497.358941	132	2	255.1458333	576.3878768	316	218	0	0	0	0	0	0	0	0	0	0	0	0	0	0	9.999179098	0.369889547	19.07732391	0.497268766	2	0.153846154	0	86.30136986	1.369863014	20.25886105	48.0842673	55.25	228	1.214416144	0.822	ESP	Spanish	1	0.766016029	0.451426675
341	CHL	CHL	Chile	Chile	Non-Sovereign	133	0.444232392	96.05319149	509.8455184	161	41	208.9822695	3168.950643	300	133	0	0	0	0	0	0	0	0	0	0	0	0	0	0	5.936909576	0.67579211	15.61287785	0.133881509	2	0.041666667	0	100	0.677966102	39.77426278	70.63642906	57.95744681	139	1.119099442	0.822	ESP	Spanish	1	0.888252717	0.405041761
342	CHL	CHL	Chile	Chile	Non-Sovereign	86	0.474660685	72.3036859	395.239467	138	4	423.8557692	2469.65454	495	321	0	0	0	0	0	0	0	0	0	0	0	0	0	0	5.394659903	0.248269374	13.16929913	0.276589066	4	0.057971014	0	86.44578313	4.668674699	90.26778205	99.50674901	162.7019231	514	1.180239244	0.822	ESP	Spanish	1	0.939033115	0.451426677
343	CHL	CHL	Chile	Chile	Non-Sovereign	155	0	96.38858696	586.6731276	174	21	199.254529	5003.003851	322	107	0	0	1	1	0	0	0	0	7.5	0.5	0	0	39	0.006451613	4.201836457	0.318534141	13.33363628	0.287293732	222	2.466666667	0	100	2.880658436	66.47235971	55.34761921	173.9891304	557	1.130856693	0.822	ESP	Spanish	1	0	12.24693401
344	CHL	CHL	Chile	Chile	Non-Sovereign	51	0.429843583	61.17992191	538.1660363	139	-26	250.5245582	577.8104026	332	203	0	0	0	0	0	0	0	0	0	0	0	0	0	0	9.839102427	0.388740554	18.51638031	0.590982199	24	0.038772213	0	65.27293844	2.293844367	471.8181629	24.30532605	171.6313194	743	1.290261317	0.822	ESP	Spanish	1	0.858744652	0.451426675
345	CHL	CHL	Chile	Chile	Non-Sovereign	83	0.366121616	76.73809524	429.7447091	138	11	453.8452381	3915.547669	536	328	0	0	0	0	0	0	0	0	0	0	0	0	0	0	5.518366178	0.236439675	13.32719421	0.519271851	2	0.153846154	0	98.94736842	0	13.08550007	81.48135084	59.85714286	323	1.248838786	0.822	ESP	Spanish	1	0.717328514	0.451426673
346	CHL	CHL	Chile	Chile	Non-Sovereign	75	0.456714633	72.04861111	559.697561	143	0	349.7595486	2397.160527	438	245	0	0	0	0	0	0	0	0	0	0	0	0	0	0	7.70854795	0.311216231	15.69804096	0.316827685	2	0.022727273	0	90.95354523	3.422982885	56.86433476	17.83162269	111.875	387	1.152695953	0.822	ESP	Spanish	1	0.890656749	0.451426676
347	CHL	CHL	Chile	Chile	Non-Sovereign	134	0.397917682	79.73780488	474.2386046	159	8	186.0108401	2424.58082	279	112	0	0	0	0	0	0	0	0	0	0	0	0	0	0	6.300317486	0.7341072	16.83887672	0.133881509	2	0.017241379	0	100	3.427719821	92.21872014	81.23382275	369.4308943	777	1.095970882	0.822	ESP	Spanish	1	0.795692079	0.40504176
348	CHL	CHL	Chile	Chile	Non-Sovereign	84	0.43173175	79.03225806	403.8739161	137	29	463.811828	4069.385679	545	339	0	0	0	0	0	0	0	0	0	0	0	0	0	0	5.793682257	0.248461445	14.36745548	0.500724435	2	0.117647059	0	57.75577558	3.96039604	40.22298735	90.09976287	7.451612903	14	1.238096892	0.822	ESP	Spanish	1	0.855581043	0.451426678
349	CHL	CHL	Chile	Chile	Non-Sovereign	60	0.477700416	59.78169935	331.9206673	121	-7	284.6183007	973.7892388	364	224	0	0	0	0	0	0	0	0	0	0	0	0	0	0	10.79406118	0.346703974	21.85343933	0.455967277	22	0.084615385	0	45.36256324	5.059021922	161.8704365	90.88062063	206.2235294	608	1.199112381	0.822	ESP	Spanish	1	0.950487344	0.451426676
350	CHN	CHN	China	China	Non-Sovereign	2032	0	165.7575758	6004.671258	310	20	102.5606061	1478.535583	169	47	10	0.5	0	0	0	0	1	1	0	0	0	0	446	0.000984252	5.779037774	0.700007604	15.83973694	0.05414689	1864	133.1428571	24.71910112	70.78651685	26.96629213	11.76633244	27.57844421	15.63636364	111	1.135043273	0.719	None	Chinese	27	0	261.5049866
351	CHN	CHN	China	China	Non-Sovereign	2039	0.002740348	102.240991	10747.03743	274	-97	56.48423423	3041.278727	186	9	1	1	4	1	0	0	0	0	0	0	0	0	0	0	4.767843455	1.270349447	13.6255064	0.311680943	13595	331.5853659	40.29126214	42.23300971	16.50485437	28.27715843	11.96038645	35.94594595	144	1.192323552	0.719	None	Chinese	27	0	404.8516034
352	CHN	CHN	China	China	Non-Sovereign	2030	0	164.1203704	6136.688699	312	17	107.787037	1763.745799	179	48	10	1	0	0	0	0	7	1	0	0	0	0	446	0.000492611	5.115088542	0.76686828	13.84259224	0.234765157	2122	106.1	13.46153846	84.61538462	13.46153846	14.22774063	14.82815382	50.05555556	133	1.151013605	0.719	None	Chinese	27	0	468.6074692
353	CHN	CHN	China	China	Non-Sovereign	2031	0	165.908046	5873.979654	309	22	101.3850575	1362.709043	166	48	10	0.833333333	0	0	0	0	1	1	0	0	0	0	446	0.002461841	5.805108925	0.763393411	15.83973694	0.05414689	17876	576.6451613	22.22222222	71.11111111	17.77777778	24.50072382	25.75674929	23.55172414	134	1.207333901	0.719	None	Chinese	27	0	254.8785391
354	CHN	CHN	China	China	Non-Sovereign	2034	0	164.8229167	5735.801298	307	24	96.80625	1156.045326	158	48	10	1	0	0	0	0	1	1	0	0	0	0	446	0.000491642	6.086518659	0.831054606	16.72456551	0.127314046	10700	237.7777778	5.363984674	93.10344828	11.11111111	35.33589854	38.72972629	43.5	133	1.279589243	0.719	None	Chinese	27	0	416.5396092
355	CHN	CHN	China	China	Non-Sovereign	2033	0	165.1011905	5785.354131	307	21	97.07142857	1181.608843	160	47	10	1	0	0	0	0	1	1	0	0	0	0	446	0.000491884	6.089203437	0.83711139	16.72456551	0.127314046	5746	338	24.41860465	65.11627907	27.90697674	11.52124341	38.57986839	31.78571429	172	1.174949656	0.719	None	Chinese	27	0	416.5395939
356	CHN	CHN	China	China	Non-Sovereign	2040	0.002201941	100.4722222	10822.58153	274	-97	58.43981481	3173.929763	189	9	1	0.75	2	1	0	0	0	0	0	0	0	0	0	0	4.811984211	1.384772295	14.00934219	0.093369365	7128	285.12	21.08843537	44.21768707	8.163265306	19.1771198	22.9467701	25	70	1.284223998	0.719	None	Chinese	27	0	509.9212881
357	CHN	CHN	China	China	Non-Sovereign	2028	0	167.1032864	5648.016972	306	18	104.3192488	1393.679407	182	50	10	1	0	0	0	0	7	1	0	0	0	0	446	0.00147929	5.985627969	0.837263647	16.24606514	0.717686415	19874	251.5696203	31.3304721	59.87124464	16.52360515	63.27481125	18.78676683	34.08450704	304	1.22730938	0.719	None	Chinese	27	0	1070.203946
358	CHN	CHN	China	China	Non-Sovereign	2023	0	179.8809524	5015.307684	314	47	127.9583333	3111.875177	217	49	10	1	0	0	0	0	0	0	0	0	0	0	446	0.000988631	5.827572435	0.91030204	15.05077839	0.441728562	57699	1602.75	38.86010363	53.36787565	21.24352332	26.48895483	21.20663109	46.96428571	153	1.288061396	0.719	None	Chinese	27	0	1740.527233
359	CHN	CHN	China	China	Non-Sovereign	2027	0	168.0178571	5718.322385	307	27	105.7678571	1470.000957	175	51	10	1	0	0	0	0	7	1	0	0	0	0	446	0.00049334	5.911137938	0.777301828	16.24606514	0.717686415	7257	426.8823529	14.41441441	83.78378378	33.33333333	14.73884946	13.5479437	16.28571429	102	1.146571528	0.719	None	Chinese	27	0	158.8437588
360	CHN	CHN	China	China	Non-Sovereign	2038	0	96.43560606	10325.82523	274	-101	61.54924242	3264.426468	199	10	1	0.75	2	1	0	0	0	0	0	0	0	0	0	0	5.063567658	1.411931831	15.13228321	0.267605603	6224	230.5185185	0.675675676	85.81081081	37.16216216	20.43920081	54.92539576	99.81818182	272	1.226084575	0.719	None	Chinese	27	0	304.8624983
361	CHN	CHN	China	China	Non-Sovereign	2020	0.465396312	232.6916667	2376.617246	322	129	121.2555556	10057.43321	331	24	9	0.666666667	0	0	0	0	7	1	0	0	0	0	280	0.000990099	5.061845819	0.963939576	13.80456066	0.234054357	4635	144.84375	40.64171123	25.6684492	10.69518717	25.93016407	38.48817508	20.26666667	50	1.106174483	0.719	None	Chinese	27	0.930469328	346.8530207
362	CHN	CHN	China	China	Non-Sovereign	2029	0	166.5119048	5641.971798	306	22	102.8333333	1341.859978	172	50	10	0.75	0	0	0	0	1	1	0	0	0	0	446	0.000492854	6.000561953	0.810789981	16.46321869	0.366584569	2023	119	0	96.875	52.08333333	12.79717105	24.01269888	39.57142857	202	1.256376553	0.719	None	Chinese	27	0	760.1490546
363	CHN	CHN	China	China	Non-Sovereign	2037	0	163.3333333	5734.738424	304	25	83.64583333	836.020978	135	44	10	1	0	0	0	0	1	1	0	0	0	0	446	0.000981836	5.864836772	0.90355347	16.61076164	0.182872921	61731	1668.405405	36.81318681	54.3956044	18.13186813	25.79208467	50.14843476	31.29166667	127	1.309714799	0.719	None	Chinese	27	0	1118.804078
364	CHN	CHN	China	China	Non-Sovereign	2026	0	167.1150794	5740.664949	308	24	108.1230159	1592.097679	182	51	10	1	0	0	0	0	7	1	0	0	0	0	446	0.000493583	5.905277292	0.871907598	16.24606514	0.336715907	8039	321.56	17.1641791	79.10447761	17.1641791	18.41321536	13.54167066	37.85714286	151	1.287716188	0.719	None	Chinese	27	0	480.7624536
365	CHN	CHN	China	China	Non-Sovereign	2041	0.08574051	100.9452381	10995.33067	275	-99	57.66428571	3149.9275	187	9	1	1	2	1	0	0	0	0	0	0	0	0	0	0	4.454789529	0.902154614	13.20909882	0.098963752	25035	625.875	23.5	49.5	11	27.47459995	14.43794041	13.34285714	64	1.285609605	0.719	None	Chinese	27	0.16746622	922.0146133
366	CHN	CHN	China	China	Non-Sovereign	2036	0	163.6515152	5779.518556	307	18	90.74621212	992.5487882	153	45	10	1	0	0	0	0	1	1	0	0	0	0	446	0.001473477	5.891229312	0.90853377	16.72456551	0.127314046	21767	268.7283951	52.13483146	44.04494382	11.23595506	61.30921195	54.60980639	41.31818182	216	1.280075882	0.719	None	Chinese	27	0	758.7454202
367	CHN	CHN	China	China	Non-Sovereign	2025	0	178.6287879	5130.905588	313	43	129.8333333	3284.211891	218	49	10	0.5	0	0	0	0	8	0.25	0	0	0	0	1693	0.000493827	5.449813594	0.921368545	15.05077839	0.428350657	3612	225.75	2.53164557	96.20253165	44.30379747	10.86757955	17.61913117	48.72727273	149	1.244621094	0.719	None	Chinese	27	0	558.360157
368	CHN	CHN	China	China	Non-Sovereign	2035	0	165.500731	5926.54457	309	18	96.82967836	1216.964047	163	46	10	1	0	0	0	0	1	1	0	0	0	0	446	0.002948403	5.607107421	0.691922794	16.11979866	0.05414689	160679	1131.542254	38.59649123	48.12030075	10.27568922	109.1026983	36.56108664	14.3245614	201	1.185774484	0.719	None	Chinese	27	0	1062.242691
369	CHN	CHN	China	China	Non-Sovereign	2022	0.000229521	187.6145833	4118.63661	312	64	111.3020833	2673.407444	212	41	10	1	0	0	0	0	10	0.8	0	0	0	0	1747	0.00049456	5.6142115	0.687600819	14.77144909	0.371262938	3208	246.7692308	5.333333333	94.66666667	32	10.11047771	16.19860205	72.875	153	1.256895025	0.719	None	Chinese	27	0	624.2283936
370	CHN	CHN	China	China	Non-Sovereign	2021	1.35e-05	223.7833333	2157.3675	308	127	161.6333333	14257.12037	362	21	9.333333333	0.6	1	1	0	0	10	1	0	0	0	0	1473	0.001484414	5.59292377	1.072280992	12.96059895	0.48648867	437	29.13333333	4.95049505	89.10891089	30.69306931	13.78745206	22.89657796	106.0666667	194	1.231854653	0.719	None	Chinese	27	0	58.89886373
371	CHN	CHN	China	China	Non-Sovereign	2019	0.04211228	240.2856903	1197.77549	334	66	124.0436175	7781.110344	407	8	10	0.96254459	6.326708075	0.960047704	0	0	5.092903226	0.922619048	6	0.004770423	0	0	2074.676761	0.801386825	4.149495299	0.98769297	12.98647118	0.046501711	8101060	192.7814002	10.09738904	48.82097437	0.810504849	34042.90394	19.70429921	188.6044565	1724	1.116720579	0.719	None	Chinese	27	0.079190706	277.9118675
372	CHN	CHN	China	China	Non-Sovereign	2024	0	179.0694444	5063.981289	315	44	131.4097222	3537.398679	222	48	10	1	0	0	0	0	0	0	0	0	0	0	446	0.000494071	5.840162814	0.938299598	15.05077839	0.441728562	4902	306.375	11.57894737	86.31578947	27.36842105	12.77499269	13.55277043	71.75	177	1.303183953	0.719	None	Chinese	27	0	616.2805557
373	CMR	CMR	Cameroon	Cameroon	Non-Sovereign	374	0.687204155	261.5655738	48.5741511	320	217	268.0669399	16692.587	458	57	0	0	2	1	0	0	1	1	0	0	0	0	0	0	2.23647467	0.325443075	6.123357773	0.172383934	576	9.290322581	0	100	8.556149733	51.17805167	13.44160619	8.213114754	13	1.116939993	0.504	FRA	Multi	9	0.995206072	22.06772973
374	COK	COK	Cook Island	Cook Island	Sovereign	183	0	248.7708333	170.4124891	296	203	133.2291667	4823.215224	238	41	7	1	1	1	0	0	0	0	0	0	0	0	0	0	6.32124112	0.398833716	13.01317024	0.145449176	310	8.611111111	0	98.5915493	4.694835681	29.47572454	7077.457918	33.875	74	1.055604645	NA	Multi	English	0	0.003582961	14.58083222
375	COK	COK	Cook Island	Cook Island	Sovereign	180	0	236.0354167	245.2469227	289	185	167.8541667	3929.572483	328	97	7	1	2	1	0	0	0	0	0	0	0	0	0	0	6.500559727	0.570216658	14.22117043	0.420273364	364	5.967213115	1.671309192	93.31476323	0.557103064	48.54059677	7239.875078	68	140	1.046086745	NA	Multi	English	0	1.16e-05	10.55835962
376	COK	COK	Cook Island	Cook Island	Sovereign	184	0	250.8611111	160.7492285	296	208	141.5833333	4213.150463	245	60	3	1	1	1	0	0	0	0	0	0	0	0	0	0	6.32062614	0.386624787	13.23168564	0.277165055	123	10.25	0	90.60773481	3.314917127	24.69566897	7039.507856	13.33333333	15	1.041680085	NA	Multi	English	0	0.015343895	7.38900061
377	COK	COK	Cook Island	Cook Island	Sovereign	181	0.009860381	235.5962441	228.0701031	291	176	198.7323944	2988.418799	330	106	1	1	2	1	0	0	0	0	0	0	0	0	0	0	6.475855539	0.454873969	13.98143291	0.475086272	5811	67.56976744	3.373015873	87.8968254	0.992063492	69.10733612	7292.816764	118.7323944	402	1.049504151	NA	Multi	English	0	0.004878368	193.4184983
378	COK	COK	Cook Island	Cook Island	Sovereign	182	0	248.2990196	176.1265617	295	205	162.0637255	4137.06197	286	61	5	1	2	1	0	0	0	0	0	0	0	0	0	0	6.331459602	0.409440378	13.29217148	0.083894759	217	9.863636364	0.680272109	95.23809524	1.360544218	20.4193727	7044.025053	22.76470588	29	1.044643868	NA	Multi	English	0	0.010965252	12.61918402
379	COK	COK	Cook Island	Cook Island	Sovereign	185	0	256.0916667	114.8790972	301	212	165.4	3881.646667	251	80	7	1	1	1	0	0	0	0	0	0	0	0	0	0	6.419628898	0.273769118	12.62483692	0.722042739	990	55	0	73.98373984	1.62601626	17.07360231	7081.431936	33.3	81	1.181920433	NA	Multi	English	0	0	101.0878055
380	COL	COL	Colombia	Colombia	Non-Sovereign	177	0.674469	254.4642857	10.02423457	301	212	392.4761905	11437.82086	575	240	0	0	2	1	1	1	8	1	0	0	0	0	3078	0.005649718	3.311568856	0.660187256	7.311785698	0.340055555	4	0.333333333	0	100	44.66019417	14.17359226	32.15667152	89.28571429	190	1.145335146	0.711	ESP	Spanish	52	1	15.27317821
381	COM	COM	Comoros	Comoros	Sovereign	377	0.027513552	240.5059524	158.406138	303	155	161.5580357	9473.134007	364	49	7	1	1	1	1	1	0	0	6	0.090909091	0	0	0	0	4.889689883	1.338551975	12.36625576	0.605847716	37781	155.4773663	1.159793814	84.60051546	3.737113402	212.0909326	293.3465426	229.7857143	713	1.137851199	0.488	FRA	Multi	2	0	1468.78638
382	COM	COM	Comoros	Comoros	Sovereign	379	0.220453169	219.050954	167.6361613	303	68	185.2039607	8309.540227	357	42	1	0.882352941	1	1	0	0	1	1	6.130434783	0.442307692	6	0.775510204	0	0	5.116750469	1.095250979	12.5891819	0.279544026	330930	270.3676471	2.756959315	69.3254818	2.797109208	1021.610003	260.1714908	625.4206418	2322	1.09896811	0.488	FRA	Multi	2	0	394.0385447
383	COM	COM	Comoros	Comoros	Sovereign	378	0.167352228	230.1577503	134.2810826	304	129	149.0581276	10862.47081	379	32	5.210526316	1	1	1	0	0	0	0	0	0	0	0	0	0	4.542569904	1.004486987	11.8902626	0.522519529	280359	542.2804642	4.715189873	78.2278481	4.96835443	432.0786621	351.1264257	431.2962963	1261	1.142622815	0.488	FRA	Multi	2	0	128.8626653
384	CPV	CPV	Cabo Verde	Cape_Verde	Sovereign	1661	0	196.2834781	270.3575866	309	73	22.95512125	842.4391887	157	0	0	0	5	1	0	0	0	0	0	0	0	0	0	0	7.071958661	0.719836792	12.49633026	0.849053383	46958	49.90223167	6.315789474	63.64106989	1.777394305	791.7956342	772.6582315	669.320304	1934	1.078053138	0.636	PRT	Portuguese	0	0	209.0329313
385	CPV	CPV	Cabo Verde	Cape_Verde	Sovereign	1653	0.089132485	185.8483555	206.3165435	300	40	33.27103099	2505.830636	208	0	1	0.130434783	2.409090909	1	0	0	0	0	0	0	6	0.791666667	0	0	6.636085153	1.420487025	11.91851997	0.63392508	41856	73.30297723	36.13107215	37.13710836	1.695889623	474.6232703	651.1928304	910.4743833	2517	1.044947592	0.636	PRT	Portuguese	0	0	153.3018288
386	CPV	CPV	Cabo Verde	Cape_Verde	Sovereign	1659	0	235.6953914	331.4066412	301	171	4.94854798	60.7513522	34	0	0	0	5	1	0	0	0	0	0	0	0	0	0	0	6.945892255	0.880740601	12.43311119	0.896296203	10814	41.11787072	0	79.15389332	3.985285101	223.3450239	564.3552345	29.13257576	161	1.134395206	0.636	PRT	Portuguese	0	0	31.92389696
387	CPV	CPV	Cabo Verde	Cape_Verde	Sovereign	1652	0	210.9603825	226.0986501	297	131	22.33879781	1435.96145	131	0	0	0	2	1	0	0	0	0	0	0	0	0	0	0	6.650655945	1.384533592	11.89686108	0.631090283	8039	110.1232877	34.73684211	20.42105263	4.631578947	65.144422	688.4069257	435.6557377	848	1.135972675	0.636	PRT	Portuguese	0	0	80.53934344
388	CPV	CPV	Cabo Verde	Cape_Verde	Sovereign	1657	0.013585345	219.1219563	275.0653848	290	119	19.50062972	771.8032665	130	0	0	0	5	1	0	0	0	0	0	0	0	0	0	0	6.989489973	0.687519595	12.34359837	0.2369138	15492	38.06388206	16.01714731	36.78877631	3.858144973	349.639922	663.8851276	268.768262	1062	1.162876695	0.636	PRT	Portuguese	0	0	73.50814394
389	CPV	CPV	Cabo Verde	Cape_Verde	Sovereign	1655	0.003829396	224.7334068	212.8826331	312	116	29.96842878	2083.361185	213	0	1.235294118	0.354166667	4.3125	1	0	0	0	0	0	0	0	0	0	0	6.701196591	1.391149614	12.05321693	0.782984674	258102	217.2575758	44.06435911	15.49486209	1.17631152	1009.574923	569.9477303	286.4898678	1086	1.123022898	0.636	PRT	Portuguese	0	0	136.1449488
390	CPV	CPV	Cabo Verde	Cape_Verde	Sovereign	1654	0.003190503	242.8238178	252.0209821	303	169	13.37629758	576.4831262	92	0	0	0	5	1	0	0	0	0	0	0	0	0	0	0	6.64847521	1.433970347	12.10939884	0.799045324	7948	26.31788079	0.351053159	69.15747242	1.504513541	272.1293152	538.6901581	47.29757785	247	1.099425221	0.636	PRT	Portuguese	0	0	56.28853501
391	CPV	CPV	Cabo Verde	Cape_Verde	Sovereign	1658	0	231.15	244.0762075	278	180	12.6047619	450.2712699	86	0	0	0	5	1	0	0	0	0	0	0	0	0	0	0	7.05619255	0.582666636	12.40420818	0.101836964	2	0.060606061	0	37.00787402	11.02362205	34.69472061	732.7503408	46.71428571	162	1.145548313	0.636	PRT	Portuguese	0	0	29.71993201
392	CPV	CPV	Cabo Verde	Cape_Verde	Sovereign	1660	0	227.7881137	237.4343897	284	157	9.975452196	261.9982281	103	0	0	0	5	1	0	0	0	0	0	0	0	0	0	0	7.022392571	0.735996347	12.40964317	0.480219483	76745	286.3619403	0.301932367	46.73913043	4.106280193	226.3033083	751.8185406	113.2015504	510	1.129305586	0.636	PRT	Portuguese	0	0	356.1709083
393	CPV	CPV	Cabo Verde	Cape_Verde	Sovereign	1656	0	236.6964127	316.7075714	302	163	4.779634581	95.78761539	50	0	0	0	5	1	0	0	0	0	0	0	0	0	0	0	6.800683869	1.122405858	12.32241154	1.417805672	3131	4.174666667	0.130010834	92.48104009	1.061755146	628.740916	522.104924	55.03877005	267	1.082404271	0.636	PRT	Portuguese	0	0	21.3432215
394	CUB	CUB	Cuba	Cuba	Sovereign	1672	0.709851463	257.1600529	358.001468	328	176	95.71164021	2421.020076	167	27	6.285714286	1	2.333333333	1	0	0	7	1	0	0	0	0	223	0.001794258	4.858206984	0.40905389	10.40326023	0.303939641	20	0.151515152	5.506883605	89.11138924	11.38923655	109.0692408	469.009893	3.373015873	15	1.345444466	0.815	ESP	Spanish	5	0.938473262	121.0543617
395	CUB	CUB	Cuba	Cuba	Sovereign	1666	0.656017128	258.71875	298.2086589	331	176	92.6875	4090.095052	177	16	0	0	2	1	0	0	7	1	0	0	0	0	0	0	5.554860599	1.177464133	12.89433384	0.246829689	1	0.083333333	0	100	69.41176471	11.06851538	543.3832857	0	1	1.335930898	0.815	ESP	Spanish	5	1	29.55850748
396	CUB	CUB	Cuba	Cuba	Sovereign	1667	0.606564516	258.6519608	303.2251784	332	175	92.28431373	4152.756535	177	15	0	0	2	1	0	0	7	1	0	0	0	0	0	0	5.52680707	1.102654062	12.43840981	0.612991095	2	0.083333333	0	95.79831933	81.51260504	16.93716788	531.4729297	0.352941176	2	1.451181177	0.815	ESP	Spanish	5	1	29.55850754
397	CUB	CUB	Cuba	Cuba	Sovereign	1673	0.29473448	254.0627512	396.5338469	325	168	117.2870235	4472.865702	314	25	4.711711712	1	4	1	0	0	4	1	0	0	0	0	0	0	5.827451693	1.349617949	13.32453251	0.107126296	85710	31.45321101	2.323712997	58.9580372	0.723070268	2213.716585	346.9596426	19.22798685	169	1.131491277	0.815	ESP	Spanish	5	0.440057725	34.1914787
398	CUB	CUB	Cuba	Cuba	Sovereign	1678	0.481842001	252.9102564	459.4830704	330	170	96.67307692	2627.853181	171	37	8	1	2	1	0	0	1	1	0	0	0	0	218	0.000595948	5.038463622	0.856410681	13.65695381	0.03424646	4	0.285714286	0	100	6.666666667	12.36212169	251.9318816	4.307692308	7	1.297012309	0.815	ESP	Spanish	5	0.872738546	57.92798758
399	CUB	CUB	Cuba	Cuba	Sovereign	1674	0.740581868	256.2857143	462.5642181	332	175	94.91190476	3273.641287	179	26	8	1	5	1	0	0	8	1	0	0	0	0	662	0.000597372	4.992379189	0.601517513	11.37784576	0.616907537	4	0.081632653	0	100	37.68545994	46.00401263	328.3516813	3.857142857	7	1.394067237	0.815	ESP	Spanish	5	1	50.84111838
400	CUB	CUB	Cuba	Cuba	Sovereign	1669	0.569959489	256.2785088	353.1916503	327	174	91.26535088	3173.254785	189	22	5	1	1	1	0	0	4	0.5	0	0	0	0	0	0	5.590764066	1.032640741	12.13709927	0.289323598	19	0.730769231	1.5625	98.125	25.3125	43.56731818	415.9544466	5.973684211	10	1.278397967	0.815	ESP	Spanish	5	1	34.19147859
401	CUB	CUB	Cuba	Cuba	Sovereign	1676	0.588358002	253.6791667	460.047691	325	176	105.4791667	4219.124358	215	33	8	1	5	1	0	0	8	1	0	0	0	0	662	0.000596659	4.796111862	0.537352299	10.56305599	0.669202447	5	0.277777778	0	100	72.6618705	18.10148424	306.9328219	2.6	9	1.479323979	0.815	ESP	Spanish	5	0.97544635	50.84111885
402	CUB	CUB	Cuba	Cuba	Sovereign	1681	0.336760161	253.1477987	451.7269388	331	167	114.1996855	5224.680576	228	32	8	1	2	1	0	0	1	1	0	0	0	0	220	0.000594884	4.456822763	0.650569486	10.84307384	0.391073585	10	0.178571429	0	100	48.46625767	44.07312861	226.1096561	4.528301887	11	1.318431399	0.815	ESP	Spanish	5	0.777161197	21.83011864
403	CUB	CUB	Cuba	Cuba	Sovereign	1683	0.029244806	253.1638889	464.0789739	330	169	107.0083333	4090.003727	209	35	7	0.666666667	2	1	0	0	1	1	0	0	0	0	0	0	4.658303509	0.686274128	11.10238647	0.26066637	1	0.03030303	0	100	49	28.98047694	223.516219	4.333333333	7	1.452257598	0.815	ESP	Spanish	5	0	21.83011841
404	CUB	CUB	Cuba	Cuba	Sovereign	1679	0.555859023	253.1538462	460.6587768	331	170	97.46153846	2696.476332	170	36	8	0.6	2	1	0	0	1	0.666666667	0	0	0	0	218	0.001786778	4.832603713	0.771342729	12.50828838	0.03424646	10	0.666666667	0	100	17.64705882	11.57550644	247.5868787	5.692307692	8	1.264502219	0.815	ESP	Spanish	5	0.99521515	57.92798716
405	CUB	CUB	Cuba	Cuba	Sovereign	1682	0.187759823	250.2489925	352.3598721	344	89	110.7761731	3944.592259	380	8	4.8378275	0.973743017	2.731917451	0.927867633	3.394871795	0.036319613	6.546444954	0.974483144	6.205128205	0.021751255	0	0	260.0634596	1.161712247	3.979738359	0.331606192	13.75217152	0.017383512	10933566	81.6888766	28.24319159	34.81401274	1.104916578	106901.2554	185.8014296	102.0891447	1748	1.248587324	0.815	ESP	Spanish	5	0.163367993	104.0567595
406	CUB	CUB	Cuba	Cuba	Sovereign	1684	0.000400933	253.1378205	473.2841365	329	169	110.7435897	4787.833168	223	32	8	1	2	1	0	0	1	1	0	0	0	0	220	0.000593824	5.159656217	0.897927957	12.70653534	0.289449036	7	0.21875	0	100	21.18226601	28.12452077	215.1591434	4.576923077	7	1.323362409	0.815	ESP	Spanish	5	0.888103292	21.8301184
407	CUB	CUB	Cuba	Cuba	Sovereign	1675	0.492902055	249.4166667	481.3958338	329	160	115.6527778	5386.07774	232	24	5	1	2	1	0	0	1	1	0	0	0	0	0	0	4.372302082	0.561527036	10.83135986	0.411333174	7	0.35	0	100	52	16.56028042	320.2753698	4.333333333	5	1.251136567	0.815	ESP	Spanish	5	1	203.2734249
408	CUB	CUB	Cuba	Cuba	Sovereign	1670	0.600355225	256.3114035	345.1728801	327	174	89.98245614	3208.711143	189	20	5	1	1	1	0	0	0	0	0	0	0	0	0	0	5.498528818	1.214650385	12.11537933	0.289323598	8	0.5	26.2195122	66.46341463	22.56097561	21.89739418	410.9659884	6.736842105	9	1.307034832	0.815	ESP	Spanish	5	1	34.19147873
409	CUB	CUB	Cuba	Cuba	Sovereign	1668	0.598012092	259.0057471	312.9018191	333	175	90.9683908	4160.188209	176	13	5	0.333333333	2	1	0	0	7	0.75	0	0	0	0	0	0	5.480356389	1.107230831	12.57583237	0.485304654	5	0.064102564	0	100	46.50283554	72.23875737	503.3875677	2.344827586	8	1.342163707	0.815	ESP	Spanish	5	0.973373985	29.55850723
410	CUB	CUB	Cuba	Cuba	Sovereign	1677	0.516218911	253.1898625	458.7374229	327	173	103.1228522	3817.352897	208	32	8	1	5	1	0	0	8	1	0	0	0	0	662	0.002385212	4.552637498	0.491244854	11.77461529	0.522753775	32	0.31372549	0	100	18.60841424	85.04747018	288.1081589	1.711340206	5	1.295017652	0.815	ESP	Spanish	5	0.784094968	50.84111829
411	CUB	CUB	Cuba	Cuba	Sovereign	1680	0.023947387	253.1590909	456.0828172	330	169	104.5227273	3697.35279	195	35	7	0.5	2	1	0	0	1	0.5	0	0	0	0	0	0	4.470942239	0.692993038	11.10238647	0.26066637	3	0.272727273	0	100	60.21505376	12.48916223	232.8262871	4.454545455	7	1.348502939	0.815	ESP	Spanish	5	0	22.95610604
412	CUB	CUB	Cuba	Cuba	Sovereign	1665	0.610757925	258.2631579	287.8818101	332	175	90.46052632	3600.455736	175	18	5	0.166666667	2	1	0	0	7	1	0	0	0	0	0	0	5.523662806	1.058919433	12.66586971	0.399389982	1	0.041666667	0	100	80.58252427	28.45928297	569.3971244	0.894736842	2	1.364675049	0.815	ESP	Spanish	5	0.898083153	29.55850737
413	CUB	CUB	Cuba	Cuba	Sovereign	1671	0.470984603	257.624031	310.4134521	329	176	83.65503876	3041.953564	186	16	1	1	1	1	0	0	0	0	0	0	0	0	0	0	5.674595555	1.080473879	12.14552116	0.323094368	105	3.181818182	19.1011236	60.6741573	17.69662921	48.14060994	401.4544201	6.139534884	9	1.352575986	0.815	ESP	Spanish	5	0.599331328	34.19147892
414	CYP	CYP	Cyprus	Cyprus	Sovereign	2054	0.109705593	178.2409905	3480.822348	365	-22	42.96742014	1599.899548	234	0	0	0	4.823529412	0.998106061	4.200581395	0.651515152	0	0	6	0.001893939	0	0	63.6	0.009737098	4.151896345	1.324205145	14.23867512	0.080923386	1112480	84.4964302	34.40536754	48.00855268	0.841996608	9267.652749	64.59544967	299.5731839	1879	1.128794427	0.845	Multi	Multi	6	0.021855884	134.234447
415	DMA	DMA	Dominica	Dominica	Sovereign	1685	0.124544555	236.8857955	94.51975039	317	119	220.0439394	4740.204477	467	59	8	1	4	1	1	1	1	1	7.428571429	0.205882353	1	0.638888889	315.6756757	0.021958457	6.857656697	0.890885739	12.65571976	1.767444968	65064	71.4989011	0.054328142	97.03006157	0.181093807	754.2142949	556.512831	361.5477273	1314	1.107406352	0.717	GBR	Multi	0	0.213153659	94.34288263
416	DNK	DNK	Denmark	Denmark	Non-Sovereign	2062	0.149528891	82.5887471	3584.165477	202	-35	47.5558778	87.46764969	64	30	0	0	1	0.789473684	0	0	0	0	0	0	0	0	0	0	6.569133646	1.026315425	15.58361053	0.306742698	10566	24.01363636	66.60692951	22.40143369	1.792114695	226.9159533	34.1101568	17.44779582	135	1.165249608	0.9	None	Danish	0	0.157424341	41.91973046
417	DNK	DNK	Denmark	Denmark	Non-Sovereign	2066	0.251532538	83.42934783	3796.817093	211	-22	50.29166667	106.055462	67	32	0	0	1	1	0	0	0	0	0	0	0	0	0	0	5.54574883	0.664727946	13.08674526	0.174159691	130318	658.1717172	22.20650636	17.68033946	1.272984441	97.30909521	18.53291647	1.586956522	11	1.093003826	0.9	None	Danish	0	0.315895697	1866.673377
418	DNK	DNK	Denmark	Denmark	Non-Sovereign	2058	0.125391401	82.58870968	3661.967765	194	-31	49.5672043	85.36931293	64	33	0	0	1	1	0	0	0	0	0	0	0	0	0	0	6.710736454	0.86104342	15.34196377	0.658830285	1212	37.875	51.2605042	33.61344538	15.12605042	16.1768137	46.87806512	3.451612903	11	1.1564376	0.9	None	Danish	0	0.049164695	27.49683317
419	DNK	DNK	Denmark	Denmark	Non-Sovereign	2067	0.243324087	82.66025641	3852.037187	199	-38	49.94230769	119.0731016	65	29	0	0	0	0	0	0	0	0	0	0	0	0	0	0	5.811930627	0.65387174	13.30837536	0.631487787	502	16.73333333	50.44247788	30.08849558	1.769911504	15.183782	68.60692587	7.538461538	18	1.122062675	0.9	None	Danish	0	0.174473925	54.51230253
420	DNK	DNK	Denmark	Denmark	Non-Sovereign	2055	0.113660223	82.78333333	3558.099589	195	-38	48.35	88.6427	63	31	0	0	1	1	0	0	0	0	0	0	0	0	0	0	6.694264253	0.887063548	15.58361053	0.057362035	1508	50.26666667	55.04587156	27.52293578	1.834862385	14.93118558	50.29892043	9.8	25	1.17017223	0.9	None	Danish	0	0.072555641	74.29499817
421	DNK	DNK	Denmark	Denmark	Non-Sovereign	2068	0.232223129	82.25793651	3666.547792	194	-30	47.58730159	105.7215923	61	29	0	0	0	0	0	0	0	0	0	0	0	0	0	0	6.223130445	2.778217397	15.65139866	0.57814914	395	15.8	17.89473684	62.10526316	5.263157895	13.03947309	34.22423681	1.714285714	5	1.219093805	0.9	None	Danish	0	0.084681076	24.29433823
422	DNK	DNK	Denmark	Denmark	Non-Sovereign	2061	0.143859955	81.91789216	3420.08873	198	-17	50.50735294	107.2745729	67	32	0	0	1	0.571428571	0	0	0	0	0	0	0	0	0	0	6.443507791	0.788090078	14.54824638	0.876261234	8891	65.375	56.61478599	30.15564202	1.945525292	70.44954323	41.44821391	9.198529412	54	1.15632347	0.9	None	Danish	0	0.061333949	93.20371208
423	DNK	DNK	Denmark	Denmark	Non-Sovereign	2065	0.105703767	75.90233051	3580.396173	200	-25	47.01588983	99.88302642	64	27	0	0	1	0.723404255	0	0	0	0	0	0	0	0	0	0	6.79228725	0.91111881	15.71324253	0.131373405	45372	38.19191919	58.37198516	23.51576994	1.530612245	588.5882176	40.78046603	68.32881356	160	1.072898517	0.9	None	Danish	0	0.089098637	68.19662829
424	DNK	DNK	Denmark	Denmark	Non-Sovereign	2057	0.113861059	81.87366399	3771.858958	197	-60	48.91850367	86.62137623	64	31	0	0	1	1	0	0	0	0	0	0	0	0	0	0	6.687914471	0.894087537	15.43149757	0.057362035	42649	41.48735409	76.80698967	13.50277998	1.217897802	516.2889132	28.80800795	7.313627255	37	1.128265178	0.9	None	Danish	0	0.042232159	83.64356048
425	DNK	DNK	Denmark	Denmark	Non-Sovereign	2059	0.240718044	81.64655172	3407.957438	198	-18	54.26628352	114.464319	72	35	0	0	1	1	0	0	0	0	0	0	0	0	0	0	6.399715318	0.808114876	14.14660549	0.641543269	7531	43.03428571	63.39563863	24.45482866	5.763239875	87.66321303	26.0079408	16.99425287	52	1.212676685	0.9	None	Danish	0	0.124639216	69.87796769
426	DNK	DNK	Denmark	Denmark	Non-Sovereign	2064	0.291112128	81.10144928	3362.080444	199	-21	55.85869565	131.0060255	74	36	0	0	0	0	0	0	0	0	0	0	0	0	0	0	5.949474454	0.667671452	13.70752716	0.178680852	83	3.32	38.7755102	36.73469388	4.081632653	13.3602906	24.90060425	6.52173913	25	1.129884115	0.9	None	Danish	0	0.211999932	18.53641647
427	DNK	DNK	Denmark	Denmark	Non-Sovereign	2060	0.143423145	82.38888889	3671.189279	194	-33	49	86.5612245	63	32	0	0	1	1	0	0	0	0	0	0	0	0	0	0	6.697354515	0.857626013	15.38103008	0.556374907	90	3.913043478	61.17647059	32.94117647	14.11764706	11.55869269	56.46584835	4.904761905	15	1.092041158	0.9	None	Danish	0	0.067436595	12.92017706
428	DNK	DNK	Denmark	Denmark	Non-Sovereign	2056	0.12734667	82.11554422	3700.258924	197	-54	50.14231293	84.34164988	66	32	0	0	1	1	0	0	0	0	0	0	0	0	0	0	6.583601038	0.823890941	15.34196377	0.658830285	74926	30.05455275	79.85761227	12.1577218	1.467688938	1247.640795	25.10100568	4.554285714	25	1.268543147	0.9	None	Danish	0	0.064855314	51.34551472
429	DNK	DNK	Denmark	Denmark	Non-Sovereign	2069	0.567228905	80.83928571	4699.012484	207	-71	51.66666667	170.1558012	68	29	0	0	0	0	0	0	0	0	0	0	0	0	0	0	5.91911533	2.402587335	15.66688824	0.105789274	222	4.933333333	0.617283951	54.9382716	8.024691358	22.42795528	51.69924922	5.952380952	30	1.138052751	0.9	None	Danish	0	0.855738078	8.18119812
430	DNK	DNK	Denmark	Denmark	Non-Sovereign	2070	0.514229514	77.17801418	3902.732904	197	-48	50.3964539	180.1945098	69	28	0	0	0	0	0	0	0	0	0	0	0	0	0	0	5.651738336	2.142487645	15.2705164	0.401942581	2375	10.32608696	6.257378985	55.01770956	6.13931523	115.0106447	49.60147983	5.085106383	19	1.159015889	0.9	None	Danish	0	0.470054567	15.25434474
431	DOM	DOM	Dominican Republic	Dominican_Republic	Sovereign	1687	0.693148899	265.1058897	139.4021373	329	196	78.76190476	679.8849693	128	41	7.4	1	0	0	1	1	4	1	0	0	0	0	291	0.001185536	6.170473248	0.43146181	10.70758152	0.465585828	220	1.654135338	1.140684411	97.9721166	0.126742712	107.698244	739.8900134	7.706766917	28	1.128292371	0.7	Multi	Spanish	1	1	555.8754323
432	DOM	DOM	Dominican Republic	Dominican_Republic	Sovereign	1686	0.714162685	262.9183333	129.9825639	329	191	68.40666667	1625.833956	153	24	7	1	1	1	0	0	1	1	0	0	0	0	0	0	7.267199001	1.859246802	12.24080276	0.31680429	75	1.5	5.825242718	88.34951456	1.294498382	41.88129326	626.7696552	34.36	78	1.079128413	0.7	Multi	Spanish	1	1	6.652676125
433	DOM	DOM	Dominican Republic	Dominican_Republic	Sovereign	1688	0.245831881	239.7080199	161.1192558	355	-9	114.0277721	1669.388384	356	11	5.735753482	1	1	0.720117845	3.219053052	0.741226216	7.61564482	1	6.320413437	0.162878788	0	0	175.6535113	1.020734597	4.296668305	0.878020315	11.7572155	0.051470671	9909164	167.4156347	6.331026305	37.80457909	0.584643627	47943.39322	634.7311091	399.7082002	2967	1.177292118	0.7	Multi	Spanish	1	0.218089058	220.4303558
434	ECU	ECU	Ecuador	Ecuador	Non-Sovereign	189	0.995950964	227.0449973	308.9118399	300	148	70.84257749	1119.576219	190	9	0	0	0	0	0	0	0	0	0	0	0	0	0	0	4.482994492	1.375886301	8.205410957	0.106207378	7586	11.853125	2.488411808	68.69968285	2.512808002	559.9775064	804.6731971	148.4323002	625	1.129531026	0.711	ESP	Spanish	1	0	15.26864632
435	ECU	ECU	Ecuador	Ecuador	Non-Sovereign	190	0.721773251	226.4944444	269.8973761	307	166	48.46111111	384.5958951	107	12	0	0	0	0	0	0	0	0	0	0	0	0	0	0	4.324246009	1.223732187	7.868053436	0.104826666	65	3.611111111	31.53846154	50	21.53846154	18.06915647	940.4503241	200	379	1.065074723	0.711	ESP	Spanish	1	0	1.77738314
436	ECU	ECU	Ecuador	Ecuador	Non-Sovereign	191	0.795045844	226.4575556	295.88005	308	141	49.15592593	399.3323494	151	3	0	0	0	0	0	0	0	0	0	0	0	0	0	0	4.379076322	1.297638218	7.966701984	0.208462834	15190	13.23170732	3.376695267	64.90451149	1.826736784	987.094542	895.1861794	176.104	807	1.093337624	0.711	ESP	Spanish	1	0	18.25408544
437	ECU	ECU	Ecuador	Ecuador	Non-Sovereign	187	0.968025663	228.3371795	333.7163102	298	173	45.53461538	993.2096697	107	11	0	0	0	0	0	0	0	0	0	0	0	0	0	0	4.301998576	1.048919875	7.943710327	0.272267044	54	0.84375	7.462686567	88.27292111	2.985074627	64.11422675	836.4271769	73.87692308	172	1.111512594	0.711	ESP	Spanish	1	0	0.596871885
438	ECU	ECU	Ecuador	Ecuador	Non-Sovereign	194	0.858318089	223.9531134	226.8725927	308	100	58.48447924	374.8856835	221	7	0	0	0	0	0	0	0	0	0	0	0	0	0	0	4.197732442	1.08065208	7.805799007	0.189476401	1720	0.313754104	0.664797526	82.72104518	4.32985519	4726.574423	952.86706	311.4240178	1685	1.1464674	0.711	ESP	Spanish	1	0	0.449170036
439	ECU	ECU	Ecuador	Ecuador	Non-Sovereign	188	0.793860996	228.3712121	316.1834835	301	173	45.39393939	695.331382	99	12	0	0	0	0	0	0	0	0	0	0	0	0	0	0	4.319416265	1.229843272	7.906432152	0.250817031	80	3.47826087	3.20855615	88.77005348	10.69518717	25.15154116	879.884799	124.1363636	212	1.100421808	0.711	ESP	Spanish	1	0	0.596871889
440	ECU	ECU	Ecuador	Ecuador	Non-Sovereign	193	0.746283727	224.9399061	213.8573588	308	115	66.95093897	403.5207491	168	24	0	0	0	0	0	0	0	0	0	0	0	0	0	0	4.075458467	1.119836124	7.54977417	0.419209868	16	0.021592443	0.084210526	93.76842105	25.09473684	649.1061083	1013.164456	327.6042254	1462	1.05269041	0.711	ESP	Spanish	1	0	0.035886069
441	ECU	ECU	Ecuador	Ecuador	Non-Sovereign	192	0.74325484	240.9066667	229.5267556	308	183	19.54666667	309.7139556	54	2	0	0	0	0	0	0	0	0	0	0	0	0	0	0	4.519234757	1.441766267	8.196634293	0.249169469	572	20.42857143	3.743315508	83.95721925	5.882352941	25.27027703	903.8291182	29.6	62	1.147156728	0.711	ESP	Spanish	1	0	1.777383178
442	ERI	ERI	Eritrea	Eritrea	Non-Sovereign	2074	0.466503406	290.271831	931.5936839	396	201	18.2536385	201.5272001	47	1	0	0	1.470588235	1	0	0	0	0	0	0	0	0	46	0.0024108	3.820686806	1.823643386	12.07313156	0.160763443	20572	25.49194548	0.226151316	98.95148026	2.467105263	662.6189392	15.87732509	12.83802817	55	1.245413357	0.381	GBR	English	7	0	4.564467246
443	ERI	ERI	Eritrea	Eritrea	Non-Sovereign	2079	0	291.4069767	1043.973724	395	205	18.27906977	196.7340905	45	1	0	0	1	1	7	1	0	0	0	0	0	0	0	0	4.264926215	1.472146508	10.39879227	0.289840281	430	9.555555556	0	100	12.45136187	35.18908181	75.49058369	7.627906977	16	1.161468144	0.381	GBR	English	7	0	4.564467324
444	ERI	ERI	Eritrea	Eritrea	Non-Sovereign	2075	0	289.6481481	1122.291838	400	199	17.78703704	183.453618	44	1	0	0	9	1	0	0	0	0	0	0	0	0	46	0.000481928	3.082574069	0.627135716	7.366075993	0.104025923	836	64.30769231	0	98.82352941	24.70588235	11.27624731	20.36052573	6.666666667	9	1.139033846	0.381	GBR	English	7	0	4.564467357
445	ERI	ERI	Eritrea	Eritrea	Non-Sovereign	2071	0	292.1	708.2247313	388	201	19.64444444	206.5865021	50	1	0	0	1	1	0	0	0	0	0	0	0	0	0	0	3.195725352	1.206917994	10.11192322	0.048793864	806	14.92592593	0	96.86520376	8.150470219	43.39052174	11.56272644	19.02222222	91	1.125197369	0.381	GBR	English	7	0	31.4847208
446	ERI	ERI	Eritrea	Eritrea	Non-Sovereign	2073	0.001652225	290.9264706	923.2666534	393	206	18.05392157	198.753292	45	1	0	0	1	1	0	0	0	0	0	0	0	0	0	0	3.593331347	1.501616645	10.20806122	0.360691965	534	12.71428571	0.396825397	98.41269841	0.396825397	34.9823378	33.23075182	1.764705882	4	1.137787339	0.381	GBR	English	7	0	4.564467248
447	ERI	ERI	Eritrea	Eritrea	Non-Sovereign	2076	0	291.225	1026.131875	395	206	18.075	195.5885417	45	1	0	0	1	1	7	1	0	0	0	0	0	0	0	0	3.905266047	1.351446057	10.39879227	0.289840281	173	7.863636364	0	100	7.746478873	19.35903457	68.84105292	5.9	9	1.097840952	0.381	GBR	English	7	0	4.564467213
448	ERI	ERI	Eritrea	Eritrea	Non-Sovereign	2072	0	292.2222222	745.1913588	389	206	19.25	206.6149074	47	1	0	0	1	1	0	0	0	0	0	0	0	0	0	0	3.388136052	1.559637355	11.78403378	0.048793864	414	24.35294118	0	95.09803922	11.76470588	13.90239094	13.24998776	9.333333333	11	1.064086073	0.381	GBR	English	7	0	31.48472113
449	ERI	ERI	Eritrea	Eritrea	Non-Sovereign	2080	0	291.8492063	1120.486331	398	204	18.68253968	197.7692114	45	1	0	0	9	0.833333333	1	1	0	0	0	0	0	0	45	0.000480769	4.154246032	1.361903041	9.320085526	0.216299668	303	12.625	0	92.5	5	21.09724602	62.46160509	6.571428571	13	1.232373154	0.381	GBR	English	7	0	4.564467311
450	ERI	ERI	Eritrea	Eritrea	Non-Sovereign	2077	3.4e-05	290.9055556	1056.757238	396	204	18.17222222	198.1789159	45	1	0	0	1	1	7	1	0	0	0	0	0	0	0	0	3.789974497	1.291917537	10.4713583	0.153229028	1793	14.0078125	0	99.60629921	3.937007874	105.1467856	58.58415471	6.066666667	15	1.163851376	0.381	GBR	English	7	0	4.564467221
451	ERI	ERI	Eritrea	Eritrea	Non-Sovereign	2078	0	292.0648148	1130.088391	402	200	18.71296296	173.4350995	44	1	0	0	9	1	0	0	0	0	0	0	0	0	45	0.000481232	3.107244362	0.410172746	6.854214191	0.072806649	1624	70.60869565	0.689655172	91.03448276	11.72413793	20.18561389	18.14063923	-8.222222222	-6	1.260402095	0.381	GBR	English	7	0	4.564467231
452	ERI	ERI	Eritrea	Eritrea	Non-Sovereign	2081	0	293.2791667	1080.152274	396	208	18.31666667	181.1897222	44	1	0	0	1	1	9	1	0	0	0	0	0	0	0	0	4.318812172	1.401661998	10.22612476	0.11683014	125	4.464285714	0	98.79518072	9.638554217	23.24082407	90.41092573	4.75	8	1.173274218	0.381	GBR	English	7	0	4.56446726
453	ESP	ESP	Spain	Spain	Non-Sovereign	1809	0.589724146	157.8704116	956.2031225	284	9	37.27280311	1017.874223	119	0	0	0	2	1	0	0	0	0	0	0	5	0.973684211	0	0	6.80707711	0.498466721	14.13307095	0.668264687	79069	84.74705252	11.21281465	86.23188406	3.813882532	716.4595872	414.0049593	886.6284761	2357	1.077950512	0.869	None	Spanish	9	0.347131101	127.3544327
454	ESP	ESP	Spain	Spain	Non-Sovereign	2495	0.364793076	160.0739247	2621.415605	294	10	50.1626955	581.9258372	122	4	0	0	2	0.040909091	0	0	2.582568807	1	0	0	0	0	0	0	5.113440154	1.623069163	17.26583481	0.025150115	706929	128.5559193	52.59501277	34.41865705	0.657202944	3637.753837	153.7232405	155.7166422	1212	1.142243888	0.869	None	Spanish	9	0.01336997	254.7944982
455	ESP	ESP	Spain	Spain	Non-Sovereign	1807	0.416612221	156.9755208	994.9214066	296	-54	37.17636719	976.4593905	125	0	0	0	0	0	1	0.257142857	1	1	0	0	5	0.638095238	0	0	6.783476022	0.630981244	14.01579571	0.205221161	781512	290.7410714	12.03269463	74.66836393	2.217606861	2040.135588	288.0550698	910.3058594	3450	1.366009759	0.869	None	Spanish	9	0.481713747	463.2853705
456	ESP	ESP	Spain	Spain	Non-Sovereign	1812	0.679284038	192.4015152	653.5226701	274	120	14.24242424	170.2125803	39	0	0	0	0	0	0	0	0	0	0	0	0	0	0	0	6.943041265	0.700894364	14.35724735	0.802691221	5	0.333333333	0	35.80246914	12.34567901	11.21605585	170.3786614	71.90909091	254	1.103575472	0.869	None	Spanish	9	0.998480056	81.33825235
457	ESP	ESP	Spain	Spain	Non-Sovereign	1808	0.344223969	190.8102158	619.2093663	281	97	10.1094833	92.367996	37	0	0	0	0	0	0	0	0	0	0	0	4	0.275862069	0	0	6.941527072	0.781109684	13.68936443	0.255197674	75358	34.31602914	0.049111893	82.97454367	2.496521241	1669.884295	96.22095426	173.7206994	651	1.128705518	0.869	None	Spanish	9	0.281968708	66.39424369
458	ESP	ESP	Spain	Spain	Non-Sovereign	2496	0.589982223	166.0055393	2536.851451	286	62	51.67261323	730.2321187	105	4	0	0	1	0.268292683	0	0	1	0.325581395	0	0	0	0	0	0	5.593958517	1.977911054	18.07497025	0.375612855	110797	104.8221381	41.2131851	52.79890774	1.150770431	702.1951718	182.6556137	67.15738025	246	1.179085034	0.869	None	Spanish	9	0.051521388	149.1726106
459	ESP	ESP	Spain	Spain	Non-Sovereign	1811	0.666977752	195.137931	664.2449459	277	124	12.90804598	143.8762056	36	0	0	0	0	0	0	0	0	0	0	0	0	0	0	0	6.942740351	0.658678246	14.35724735	0.346052051	1013	24.70731707	0	80.99547511	10.40723982	29.19960421	153.6217629	35.96551724	191	1.125816651	0.869	None	Spanish	9	1	81.33825237
460	ESP	ESP	Spain	Spain	Non-Sovereign	2494	0.613760787	167.5637255	2503.822641	288	63	46.53431373	601.1525134	92	4	0	0	0	0	0	0	4	1	0	0	0	0	0	0	5.46281381	1.321599997	15.53759003	0.427859455	2	0.111111111	0	95.50561798	12.35955056	12.32022743	222.3879035	47.52941176	140	1.267939071	0.869	None	Spanish	9	1	2119.776147
461	ESP	ESP	Spain	Spain	Non-Sovereign	1810	0.423572973	188.7348044	683.1732866	280	98	12.43364048	132.6364091	41	0	0	0	0	0	0	0	0	0	0	0	4	0.333333333	0	0	6.917700688	0.655554352	13.83584404	0.292190969	170365	156.873849	0.450901804	69.92317969	10.77154309	818.5714641	127.5054561	177.0960233	623	1.126318619	0.869	None	Spanish	9	0.391813425	181.5749222
462	ESP	ESP	Spain	Spain	Non-Sovereign	1806	0.693582626	173.9733408	836.0850414	287	60	31.76435496	752.2105713	95	0	0	0	0	0	0	0	0	0	0	0	0	0	0	0	6.80368197	0.570750466	13.70088863	0.760258615	14934	30.72839506	5.545354389	85.12669849	4.149834741	372.2060175	333.174208	571.3154362	1376	1.074623502	0.869	None	Spanish	9	0.325784524	63.18825217
463	ESP	ESP	Spain	Spain	Non-Sovereign	1805	0.4635971	178.2836897	705.9070504	289	31	20.97269186	326.5049847	82	0	0	0	0	0	0	0	0	0	0	0	0	0	0	0	6.990396043	0.853654249	13.68483639	0.044189949	734873	356.3884578	12.99582463	72.26861517	2.339944328	1571.354404	197.5954319	539.5842864	1867	1.098607807	0.869	None	Spanish	9	0.432189784	581.550055
464	ESP	ESP	Spain	Spain	Non-Sovereign	2493	0.28599968	168.4981416	2631.560804	291	50	39.64847418	391.0079413	85	3	0	0	2	1	0	0	0	0	0	0	0	0	0	0	4.991008461	1.022906014	16.02095413	0.308943748	103495	119.3713956	17.79520076	67.688287	1.734378712	576.672742	117.0741282	109.0704225	383	1.155380618	0.869	None	Spanish	9	0	261.0880226
465	ESP	ESP	Spain	Spain	Non-Sovereign	2492	0.340005398	172.7974255	2561.843099	291	61	39.19850949	433.9637172	80	3	0	0	2	1	0	0	0	0	0	0	0	0	0	0	5.091507284	0.91656123	16.02095413	0.21126318	3680	28.30769231	9.576138148	36.57770801	7.064364207	87.31962983	133.1116602	42.70731707	184	1.208497792	0.869	None	Spanish	9	0	140.5131081
466	EST	EST	Estonia	Estonia	Non-Sovereign	2082	0.379112129	60.78571429	6125.534959	208	-76	50.59126984	262.0028187	71	26	0	0	0	0	0	0	0	0	0	0	0	0	0	0	6.227095167	1.568206022	15.42831993	0.253921807	40	1.666666667	0	82.35294118	28.23529412	11.90112162	30.37123996	9.952380952	23	1.136671771	0.84	Multi	Estonian	0	0.640859981	4.291169203
467	EST	EST	Estonia	Estonia	Non-Sovereign	2083	0.297854508	57.28408583	5928.867605	211	-80	47.94702727	248.6236834	73	27	0	0	1	0.204301075	0	0	0	0	0	0	0	0	0	0	6.622643491	1.807672399	16.71759415	0.122492976	9577	4.217084985	0.804181745	82.45543493	2.761023991	1019.481769	33.79884361	17.31381314	66	1.363464882	0.84	Multi	Estonian	0	0.215674954	7.773775285
468	FIN	FIN	Finland	Finland	Non-Sovereign	2085	0.035997318	53.56349206	6109.560406	215	-85	52.5515873	229.6936729	73	34	0	0	1	1	0	0	0	0	0	0	0	0	0	0	6.821207881	1.956534009	16.62434006	0.465215862	285	10.17857143	0	100	4.04040404	13.53416022	16.0782522	19.71428571	31	1.23849709	0.879	Multi	Swedish	0	0.044445386	9.431085809
469	FIN	ALA	Aland	Finland	Non-Sovereign	1974	0.013308531	44.66978866	5270.507008	198	-88	44.98242075	226.4612659	71	26	0	0	1	0.557142857	0	0	0	0	0	0	0	0	0	0	6.650173416	3.55403712	17.93388939	0.232958585	17205	10.09090909	0.036172906	93.74208718	3.617290649	756.7084659	60.53135142	25.26455331	111	1.287607155	0.879	SWE	Swedish	0	0	31.81484566
470	FIN	FIN	Finland	Finland	Non-Sovereign	2094	0.826477342	33.58779762	7142.315847	206	-123	45.48660714	193.5426964	70	28	0	0	1	1	0	0	0	0	0	0	0	0	0	0	5.177196294	0.850624933	13.73863983	0.1169094	1085	9.95412844	0	96.875	5.9375	43.74406556	13.36134199	2.339285714	7	1.162607917	0.879	Multi	Swedish	0	0.120883105	24.86424418
471	FIN	FIN	Finland	Finland	Non-Sovereign	2093	0.044928171	51.41911765	6117.539954	214	-88	53.78431373	230.6918013	76	33	0	0	0	0	0	0	0	0	0	0	0	0	0	0	6.332198103	1.682819802	16.51231003	0.349902779	38	1.085714286	0	100	1.834862385	14.78653268	10.69823965	20.70588235	49	1.167596361	0.879	Multi	Swedish	0	0	67.64804882
472	FIN	ALA	Aland	Finland	Non-Sovereign	1965	0.013715087	47.77927928	5305.302268	199	-79	45.57432432	224.4026205	67	27	0	0	1	1	0	0	0	0	0	0	0	0	0	0	6.933758279	1.985833332	17.8906498	0.326188713	239	3.983333333	0	100	8.256880734	29.94700719	92.70942573	14.24324324	23	1.274092294	0.879	SWE	Swedish	0	0	4.70409999
473	FIN	ALA	Aland	Finland	Non-Sovereign	1968	0.005056895	47.33333333	5349.355199	200	-80	45.93103448	224.737614	67	28	0	0	0	0	0	0	0	0	0	0	0	0	0	0	6.905724525	2.0185701	17.85298538	0.326188713	32	1.230769231	0	100	0	12.07469826	89.36405549	19.34482759	31	1.117939295	0.879	SWE	Swedish	0	0	4.704099951
474	FIN	ALA	Aland	Finland	Non-Sovereign	1970	0.038321978	45.95026882	5386.394358	200	-84	46.22715054	225.4167299	69	28	0	0	0	0	0	0	0	0	0	0	0	0	0	0	6.842698812	2.026088313	17.85298538	0.326188713	61	0.968253968	0	99.03381643	8.212560386	28.03149223	85.9321052	16.33870968	37	1.18333887	0.879	SWE	Swedish	0	0	6.860492501
475	FIN	FIN	Finland	Finland	Non-Sovereign	2084	0.025249055	54.11197917	6094.558668	215	-84	51.90104167	232.4916721	72	33	0	0	1	0.666666667	0	0	0	0	0	0	0	0	0	0	6.842402001	1.946183625	16.62434006	0.455544144	679	15.43181818	0	100	11.40939597	20.0741101	19.92685491	13.5625	24	1.376114352	0.879	Multi	Swedish	0	0.004486407	9.431085805
476	FIN	ALA	Aland	Finland	Non-Sovereign	1971	0.001812877	47.72798742	5558.88415	204	-84	48.01100629	224.9856686	70	29	0	0	0	0	0	0	0	0	0	0	0	0	0	0	6.699461679	1.83403167	17.68142128	0.486439645	298	5.518518519	0	97.09302326	2.906976744	23.03915817	54.37584862	13.88679245	24	1.134929876	0.879	SWE	Swedish	0	0	4.919633007
477	FIN	FIN	Finland	Finland	Non-Sovereign	2086	0.097945519	53.35507246	6135.558865	215	-86	52.39492754	232.4279957	73	33	0	0	0	0	0	0	0	0	0	0	0	0	0	0	6.818130255	1.964254743	16.62434006	0.455544144	4	0.125	0	100	0.925925926	15.67245614	14.14370081	20.34782609	33	1.270876257	0.879	Multi	Swedish	0	0	9.431085973
478	FIN	FIN	Finland	Finland	Non-Sovereign	2088	0.016257048	50.99702381	5884.88582	212	-85	51.67321429	230.4425096	73	31	0	0	0	0	0	0	0	0	0	0	0	0	0	0	6.693267981	1.760671323	17.14219284	0.437977523	854	6.143884892	0	100	0.674157303	60.75288905	19.74478548	20.41428571	35	1.148311948	0.879	Multi	Swedish	0	0	22.32975122
479	FIN	FIN	Finland	Finland	Non-Sovereign	2087	0.07961219	53.53571429	6106.958759	215	-85	52.72619048	231.9437358	73	33	0	0	1	1	0	0	0	0	0	0	0	0	0	0	6.807826062	1.972394292	16.62434006	0.465215862	210	9.545454545	0	100	46.66666667	10.18208221	18.21153056	21	31	1.257003359	0.879	Multi	Swedish	0	0.082922246	9.431085865
480	FIN	ALA	Aland	Finland	Non-Sovereign	1973	0.012572775	46.89583333	5614.026457	203	-86	48.09821429	225.1481983	70	30	0	0	0	0	0	0	0	0	0	0	0	0	0	0	6.370470479	2.955058988	17.64780807	0.486439645	63	2.52	0	100	32.95454545	12.07468339	53.14542376	17.60714286	28	1.061774213	0.879	SWE	Swedish	0	0	4.919632977
481	FIN	ALA	Aland	Finland	Non-Sovereign	1964	0.017043568	50.42166667	5497.912097	204	-80	47.94	230.2923333	68	29	0	0	1	1	0	0	0	0	0	0	0	0	0	0	6.856790781	1.873961293	17.7019558	0.763553739	1059	13.2375	0	85.43307087	8.267716535	35.87654533	57.23579854	11.56	24	1.319576015	0.879	SWE	Swedish	0	0	3.166699446
482	FIN	FIN	Finland	Finland	Non-Sovereign	2092	0.005897436	50.63131313	5932.993547	211	-85	51.86616162	229.8326382	73	32	0	0	0	0	0	0	0	0	0	0	0	0	0	0	6.276259199	2.805148274	17.14219284	0.368554473	29	0.878787879	0	100	3.921568627	14.64057112	13.92212388	18.93939394	35	1.137922474	0.879	Multi	Swedish	0	0	22.3297507
483	FIN	ALA	Aland	Finland	Non-Sovereign	1972	0.047079704	46.65236928	5289.931301	199	-80	44.11928105	210.2051268	67	26	0	0	1	1	0	0	0	0	0	0	0	0	0	0	6.573060612	2.982898539	17.69322014	0.180066586	1814	9.161616162	0	98.33585477	2.571860817	89.30216876	46.35242649	22.51960784	49	1.153164105	0.879	SWE	Swedish	0	0	9.833250429
484	FIN	FIN	Finland	Finland	Non-Sovereign	2089	0.021662429	51.73148148	6004.85186	213	-86	52.68810916	231.5877041	74	32	0	0	0	0	0	0	0	0	0	0	0	0	0	0	6.674331903	1.77788012	17.14219284	0.437977523	953	5.573099415	0	99.2248062	0	69.33698259	16.6647833	18.73099415	37	1.173829154	0.879	Multi	Swedish	0	0	22.32975131
485	FIN	ALA	Aland	Finland	Non-Sovereign	1966	0.002559196	48.19551282	5373.721451	201	-80	46.40384615	225.8157668	67	28	0	0	0	0	0	0	0	0	0	0	0	0	0	0	6.849104404	1.929922315	17.76296997	0.420229912	62	1.265306122	0	100	1.324503311	21.13587183	80.17381937	11.61538462	21	1.121885184	0.879	SWE	Swedish	0	0	4.704100049
486	FIN	FIN	Finland	Finland	Non-Sovereign	2091	0.020697593	49.88888889	5808.83031	209	-85	50.71428571	230.1620056	72	31	0	0	0	0	0	0	0	0	0	0	0	0	0	0	6.572695374	2.101004449	17.43911171	0.398761302	34	0.523076923	0	100	1.860465116	29.8758151	21.21121993	21.03174603	37	1.232405239	0.879	Multi	Swedish	0	0	22.32975143
487	FIN	ALA	Aland	Finland	Non-Sovereign	1969	0.007946391	46.1489899	5282.401585	198	-82	45.50252525	225.9603931	68	27	0	0	0	0	0	0	0	0	0	0	0	0	0	0	6.954805235	2.041745381	17.94773293	0.326188713	91	1.4	0	100	7.659574468	31.52752682	100.5726926	20.16666667	45	1.189068503	0.879	SWE	Swedish	0	0	12.8256693
488	FIN	ALA	Aland	Finland	Non-Sovereign	1967	0.003257524	48.02298851	5363.073193	200	-80	46.12643678	224.8984014	67	28	0	0	0	0	0	0	0	0	0	0	0	0	0	0	6.876382311	1.973566046	17.85298538	0.326188713	50	1.785714286	0	100	2.040816327	13.09634516	84.19319685	10.68965517	18	1.120857857	0.879	SWE	Swedish	0	0	4.704100005
489	FIN	FIN	Finland	Finland	Non-Sovereign	2090	0.018794205	52.29270833	6091.158033	215	-87	53.70416667	232.0196181	75	33	0	0	0	0	0	0	0	0	0	0	0	0	0	0	6.466491759	1.631014189	16.84319687	0.45331347	119	1.469135802	0	100	0.390625	35.74049412	14.31001368	21.55	48	1.14555744	0.879	Multi	Swedish	0	0	22.32975126
490	FJI	FJI	Fiji	Fiji	Sovereign	396	0.229943294	249.9861111	170.7984182	304	199	153.7777778	8993.432096	322	47	9	1	5	1	0	0	1	1	0	0	0	0	242	0.002525253	5.383511782	0.528251682	12.04475403	0.561326146	55	3.928571429	4	48	2.666666667	10.49217187	2504.345974	45.5	104	1.116321229	0.724	GBR	English	0	0.124286925	105.1727051
491	FJI	FJI	Fiji	Fiji	Sovereign	403	0.030372178	256.3	114.3366667	305	210	147.7	8106.543333	302	41	9	1	4	1	10	1	0	0	0	0	0	0	599	0.007444169	5.959542473	0.624211649	12.77080631	0.355620921	90	9	1.315789474	80.26315789	7.894736842	10.27922979	2555.618871	12.8	25	1.159010017	0.724	GBR	English	0	0	39.30976694
492	FJI	FJI	Fiji	Fiji	Sovereign	404	0.019167974	256.5535714	112.0630316	306	210	147.5892857	8015.409968	304	40	9	1	4	1	10	1	0	0	0	0	0	0	599	0.004950495	5.959542473	0.624211649	12.77080631	0.355620921	921	31.75862069	4.117647059	62.35294118	7.647058824	23.72737809	2562.907564	16.78571429	58	1.225970868	0.724	GBR	English	0	0	33.49182154
493	FJI	FJI	Fiji	Fiji	Sovereign	217	0	249.2609649	153.5045253	304	197	161.0679825	4611.411871	303	67	7	1	1	1	0	0	0	0	0	0	0	0	0	0	6.576313085	0.484801724	12.56112385	0.775168538	425	5.985915493	0	91.61147903	1.545253863	62.10574209	8361.644849	51.59210526	187	1.082625258	0.724	GBR	English	0	0	24.58881953
494	FJI	FJI	Fiji	Fiji	Sovereign	395	0.040270814	248.7361111	155.5206405	302	202	214.0138889	7225.483605	374	102	8	1	2	1	0	0	1	1	0	0	0	0	223	0.002531646	6.489099224	0.548891752	12.47476673	0.45769304	171	14.25	0	77.33333333	5.333333333	10.13417467	2682.767362	22.16666667	39	1.176923488	0.724	GBR	English	0	0	24.85779254
495	FJI	FJI	Fiji	Fiji	Sovereign	219	0	250.4087302	140.3839601	304	203	176.2420635	5364.912682	313	78	0	0	0	0	0	0	0	0	0	0	0	0	0	0	6.465687712	0.476163191	12.25639534	0.26268661	860	21.5	0	40.69767442	0	35.52106664	8359.562005	55.23809524	123	1.046030615	0.724	GBR	English	0	0	26.05407088
496	FJI	FJI	Fiji	Fiji	Sovereign	220	0	248.84375	135.2073568	304	202	180.453125	5553.166748	315	74	7	1	1	1	0	0	0	0	0	0	0	0	0	0	6.508602778	0.475151344	12.31974411	0.821366251	28	2.545454545	0	100	2.941176471	13.8667861	8324.803634	100.5625	158	1.098793313	0.724	GBR	English	0	0	7.834452573
497	FJI	FJI	Fiji	Fiji	Sovereign	389	0.187633093	240.1066667	209.5939556	301	183	200.3866667	4378.079556	335	116	8	1	2	1	0	0	4	1	0	0	0	0	215	0.005141388	6.420094093	0.430691227	12.22613335	0.460047245	786	21.24324324	0.858369099	87.12446352	5.579399142	31.32282044	2574.607569	101.56	246	1.154285544	0.724	GBR	English	0	0.041597353	14.28657452
498	FJI	FJI	Fiji	Fiji	Sovereign	216	0	248.1444444	169.0724692	303	200	160.1666667	4417.560369	294	71	7.5	0.5	1	1	0	0	0	0	0	0	0	0	215	0.00462963	6.642955482	0.489438207	12.71062565	0.551433563	15	1.363636364	0	64.70588235	2.352941176	11.59206213	8377.586717	42.4	95	1.071635325	0.724	GBR	English	0	0	34.71939392
499	FJI	FJI	Fiji	Fiji	Sovereign	218	0	247.2310606	147.9416177	303	199	171.6628788	4976.072473	307	74	0	0	0	0	0	0	0	0	0	0	0	0	0	0	6.508203427	0.479468966	12.41166019	0.524898946	9	0.409090909	0	84.28571429	0	19.34122507	8365.444618	101.1363636	168	1.062064344	0.724	GBR	English	0	0	15.66988676
500	FJI	FJI	Fiji	Fiji	Sovereign	405	0.251885834	252.6759259	116.40012	305	205	188.9166667	8644.829475	344	66	8	0.75	2	1	1	1	0	0	0	0	0	0	220	0.007407407	5.948945959	0.61585568	12.07295609	0.258284032	38	2.235294118	0	80.90909091	14.54545455	15.1598493	2647.116471	62.22222222	117	1.257426131	0.724	GBR	English	0	0	10.20867189
501	FJI	FJI	Fiji	Fiji	Sovereign	394	0.210873099	246.3611111	159.0002572	302	193	207.6712963	6722.489436	370	98	8	1	2	1	0	0	1	1	0	0	0	0	223	0.002538071	6.521452188	0.541095014	12.36583996	0.398319453	505	16.83333333	0.510204082	72.44897959	15.30612245	26.17051923	2704.657335	77.83333333	225	1.159621989	0.724	GBR	English	0	0	22.90700976
502	FJI	FJI	Fiji	Fiji	Sovereign	223	0.078294122	253.1203704	117.8747146	305	204	186.984127	5964.684051	326	78	5	1	1	1	1	1	0	0	0	0	0	0	0	0	6.507838964	0.496245896	12.36930943	0.770857155	1624	26.62295082	0	89.47368421	1.435406699	58.18862665	8287.231026	55.87301587	189	1.279649414	0.724	GBR	English	0	0	24.82571512
503	FJI	FJI	Fiji	Fiji	Sovereign	387	0	242.9782609	202.6309075	301	187	153.6376812	3099.001049	281	89	6	1	2	1	0	0	0	0	0	0	0	0	0	0	6.58827736	0.444834628	12.50170708	0.200275019	238	7	0	85.9030837	5.286343612	31.02197551	2681.529487	58.39130435	203	1.143611711	0.724	GBR	English	0	0	19.27240108
504	FJI	FJI	Fiji	Fiji	Sovereign	407	0.00458439	254.6217949	104.1513397	306	208	200.2051282	7925.915515	339	78	6	1	2	1	1	1	1	1	0	0	0	0	0	0	5.729587873	0.500436556	10.88366318	1.059163809	82	3.416666667	0	100	6.474820144	19.67108958	2797.168239	60.69230769	139	1.189830527	0.724	GBR	English	0	0	21.68648888
505	FJI	FJI	Fiji	Fiji	Sovereign	224	0.040224151	253.140873	105.6781426	306	203	199.5218254	7386.619658	343	79	5	1	1	1	1	1	0	0	0	0	0	0	0	0	6.154951711	0.541560021	11.86518288	0.986063123	858	19.95348837	0	100	3.32103321	36.64870758	8249.544931	85.4047619	234	1.20303529	0.724	GBR	English	0	0	38.09150093
506	FJI	FJI	Fiji	Fiji	Sovereign	391	0	246.6780303	200.2401714	302	197	185.1515152	5719.767677	326	101	8	1	2	1	0	0	1	1	0	0	0	0	220	0.00511509	5.982849995	0.482173406	11.93416977	0.617585123	491	12.92105263	0	94.3231441	0	31.09175742	2513.037138	16.54545455	31	1.133816077	0.724	GBR	English	0	0	30.14922279
507	FJI	FJI	Fiji	Fiji	Sovereign	388	0.18481741	236.2852349	221.318733	301	158	194.9420209	4307.637371	354	109	8.428571429	1	2	1	1.666666667	0.52173913	4	0.47826087	0	0	0	0	229.1428571	0.054123711	6.638767759	0.416960908	12.70659447	0.232205793	6130	11.14545455	0	94.9605343	3.400121433	449.6049315	2519.956814	166.6823266	709	1.243829186	0.724	GBR	English	0	0.000671979	21.7518392
508	FJI	FJI	Fiji	Fiji	Sovereign	222	0.029179562	252.55	121.491944	306	202	186.9833333	6041.703056	329	78	5	1	1	1	0	0	0	0	0	0	0	0	0	0	6.525788983	0.504933602	12.36930943	0.878851533	0	0	0	100	1.030927835	13.20578534	8300.093551	61.46666667	204	1.058619848	0.724	GBR	English	0	0	4.098310725
509	FJI	FJI	Fiji	Fiji	Sovereign	393	0.128998236	239.6442529	174.794098	302	171	215.5178161	6408.697847	393	101	8	1	2	1	0	0	1	1	0	0	0	0	223	0.020356234	6.50760288	0.528670215	12.55347252	0.398319453	1758	10.28070175	0	89.16586769	5.656759348	142.5915992	2681.370316	185.1172414	612	1.128045326	0.724	GBR	English	0	0.023650948	18.29638072
510	FJI	FJI	Fiji	Fiji	Sovereign	402	0.060037692	252.1590909	129.7215905	305	196	151.7121212	8416.992537	319	41	9	1	4	1	0	0	1	1	0	0	0	0	290	0.002487562	5.782453458	0.575058622	12.9350338	0.306085199	1289	32.225	0.73800738	92.98892989	11.43911439	36.07757358	2534.520898	72.40909091	278	1.255672716	0.724	GBR	English	0	0	48.43696115
511	FJI	FJI	Fiji	Fiji	Sovereign	212	0	247.0871212	190.9002953	303	198	154.2727273	3862.64153	282	76	8	1	1	1	0	0	0	0	0	0	0	0	215	0.009433962	6.662802378	0.477207896	12.75450611	0.18715322	467	23.35	0	100	11.42857143	18.86470232	8419.131522	24.59090909	54	1.321072799	0.724	GBR	English	0	0	12.44898021
512	FJI	FJI	Fiji	Fiji	Sovereign	221	0.004601089	250.3888889	129.1395746	304	202	184.7932099	5848.224387	323	77	8	1	1	1	0	0	0	0	0	0	0	0	215	0.004524887	6.518996636	0.493253326	12.3241787	0.878851533	11	0.44	0	100	0.606060606	22.54736467	8321.150773	84.88888889	179	1.047416961	0.724	GBR	English	0	0	4.098310788
513	FJI	FJI	Fiji	Fiji	Sovereign	410	0	269.0019841	17.27838804	308	229	288.5337302	2904.668126	376	194	1	1	1	1	0	0	0	0	0	0	0	0	0	0	5.890771806	1.44833258	12.43620014	0.644578874	1158	21.44444444	0	81.25	1.785714286	45.61449133	2789.756864	52.38095238	177	1.151123667	0.724	GBR	English	0	0	32.30888109
514	FJI	FJI	Fiji	Fiji	Sovereign	401	0.181609256	240.0605346	143.551775	303	182	220.1926101	7856.283591	388	89	7	1	2	1	0	0	1	1	6	0.5	0	0	0	0	5.970362425	0.488550033	11.54169369	0.686752319	989	7.7265625	0	99.48586118	5.269922879	106.8883412	2719.782614	248.9811321	499	1.092007556	0.724	GBR	English	0	0	30.23096654
515	FJI	FJI	Fiji	Fiji	Sovereign	225	0.039334648	255.0833333	103.3036024	306	207	196.8072917	7224.286106	335	80	5	1	1	1	1	1	0	0	0	0	0	0	0	0	6.273095767	0.558963419	11.86518288	1.03914845	61	3.8125	0	100	0	12.9916697	8248.284044	52.1875	160	1.136718667	0.724	GBR	English	0	0	25.88898468
516	FJI	FJI	Fiji	Fiji	Sovereign	398	0.102976575	241.1147661	165.5329391	302	178	234.6827485	7836.997677	407	103	8	1	2	1	0	0	8	1	6.25	0.666666667	0	0	616	0.015075377	6.134444793	0.562598265	12.37995911	0.77447319	3638	30.57142857	0.12642225	96.33375474	3.160556258	107.2351664	2650.552889	171.5526316	510	1.079891755	0.724	GBR	English	0	0	76.71504822
517	FJI	FJI	Fiji	Fiji	Sovereign	406	0.001413232	256.8703704	106.0037722	306	211	146.7962963	7843.826819	303	38	9	1	4	1	7.333333333	1	0	0	0	0	0	0	290	0.002463054	6.064678616	0.654574623	12.8655386	0.278709054	2595	66.53846154	4.6875	85.546875	17.1875	34.25777495	2571.631573	22.33333333	50	1.3417377	0.724	GBR	English	0	0	23.56141281
518	FJI	FJI	Fiji	Fiji	Sovereign	392	0.074320108	241.6888889	197.2719132	302	181	227.8805556	5053.603605	364	127	0	0	0	0	0	0	0	0	0	0	0	0	0	0	5.443912625	0.371884467	10.54758453	0.860902071	2500	51.02040816	0	99.29328622	3.886925795	38.40224535	2561.428797	113.0666667	336	1.173694759	0.724	GBR	English	0	0	28.82806953
519	FJI	FJI	Fiji	Fiji	Sovereign	397	0.243021252	247.8083333	165.8890972	301	200	229.0833333	7891.933056	396	109	8	1	2	1	0	0	8	1	0	0	0	0	616	0.012594458	6.019923144	0.51337308	12.298419	0.429812998	94	5.529411765	0	94.35483871	16.93548387	16.99449187	2646.83894	31.3	53	1.214298891	0.724	GBR	English	0	0.292786192	48.82820129
520	FJI	FJI	Fiji	Fiji	Sovereign	400	0.116259086	245.2592593	146.9451305	305	184	158.9490741	8700.211142	337	43	9	1	4	1	0	0	1	1	6	0.333333333	0	0	290	0.0025	5.617516041	0.557758481	12.60363293	0.458266288	1180	40.68965517	0	77.5147929	12.4260355	23.0627601	2519.393577	184	469	1.167114066	0.724	GBR	English	0	0	39.06469937
521	FJI	FJI	Fiji	Fiji	Sovereign	399	0.205753907	237.2457325	179.4315023	305	143	218.0554901	6945.817675	418	46	8.404580153	0.9943074	2.291428571	1	1	0.087686567	3.8630394	0.994402985	6.248587571	0.337142857	0	0	456.4671968	1.260651629	4.406021781	0.301631944	10.83505344	0.14102757	651600	49.75185157	0.300284951	74.01704596	0.364175366	10693.21828	2503.320924	254.8487276	1197	1.12839023	0.724	GBR	English	0	0.031909468	66.11421253
522	FJI	FJI	Fiji	Fiji	Sovereign	211	0	246.9705882	191.7569201	302	198	155.5196078	3949.602557	287	76	8	1	1	1	0	0	0	0	0	0	0	0	215	0.004739336	6.689510544	0.478102561	12.82981968	0.274799824	200	14.28571429	0	100	1.869158879	14.29659958	8408.024386	27.41176471	66	1.218004255	0.724	GBR	English	0	0	4.178603499
523	FJI	FJI	Fiji	Fiji	Sovereign	214	0	246.1581197	186.7163968	303	198	154.9188034	3811.569564	280	77	8	1	1	1	0	0	0	0	0	0	0	0	215	0.009345794	6.63661178	0.489084757	12.67849541	0.429041088	76	2	0	100	2.53164557	32.47285193	8432.731585	47.30769231	72	1.054584845	0.724	GBR	English	0	0	9.259144163
524	FJI	FJI	Fiji	Fiji	Sovereign	408	0.005437843	254.6527778	107.1086035	305	208	195.2222222	8800.783951	347	72	7	1	2	1	1	1	0	0	0	0	0	0	0	0	5.304432273	0.4892178	10.64903069	0.21969609	60	4.285714286	2.53164557	86.07594937	5.063291139	10.44922273	2682.396521	43.83333333	114	1.192110338	0.724	GBR	English	0	0	23.96442481
525	FJI	FJI	Fiji	Fiji	Sovereign	215	0	248.6666667	177.9305554	303	202	154.9861111	4056.580825	282	74	8	0.4	1	1	0	0	0	0	0	0	0	0	215	0.009302326	6.642718434	0.4866281	12.70892811	0.192091569	55	3.666666667	0	100	5.494505495	12.09408408	8401.40371	13.83333333	23	1.24932511	0.724	GBR	English	0	0	19.99389598
526	FJI	FJI	Fiji	Fiji	Sovereign	390	0	239.4596774	185.434031	302	180	176.8924731	4335.996807	329	88	8	1	2	1	0	0	1	1	0	0	0	0	218	0.007692308	6.42390128	0.452294936	12.09263706	0.560025454	1553	20.70666667	0.409836066	94.87704918	0.204918033	67.07202658	2712.377454	167.2258065	409	1.160604219	0.724	GBR	English	0	0	18.4296391
527	FJI	FJI	Fiji	Fiji	Sovereign	213	0	242.8958333	192.6272236	302	185	158.8958333	3521.003074	295	88	5	0.5	1	1	0	0	0	0	0	0	0	0	0	0	6.572960536	0.456450024	12.49242783	0.152942389	360	9.72972973	0	88.5106383	1.70212766	32.57919435	8497.09029	86.10714286	273	1.252016027	0.724	GBR	English	0	0	14.43316174
528	FRA	PYF	Polynesie Francaise	France	Non-Sovereign	244	0	259.5416667	74.38058811	305	213	163.1953125	6082.399109	309	66	1	1	0	0	0	0	0	0	0	0	0	0	0	0	5.830899139	0.418500122	13.52496624	0.502177179	1749	53	0	97.11538462	0	28.67900301	6336.994628	89.875	238	1.172471305	0.884	FRA	French	5	0	64.6771845
529	FRA	GLP	Guadeloupe	France	Non-Sovereign	1742	0.340215507	254.5290262	97.2457594	309	193	117.0636704	2005.491707	208	47	8.125	1	4	1	1	1	1	1	7	0.142857143	0	0	227.25	0.004592423	6.856267598	0.662253145	12.59876156	0.923947752	16411	87.29255319	3.856041131	21.93658955	0.085689803	159.8603551	638.074881	90.52247191	187	1.059461106	0.884	FRA	French	5	0.055210751	70.49352407
530	FRA	NCL	Nouvelle Caledonie	France	Non-Sovereign	1096	0.752085264	225.3645833	532.3814019	290	157	159.7916667	2564.836806	245	87	9	1	4	1	0	0	0	0	0	0	0	0	240	0.000912409	6.896511555	0.344558836	15.50855255	0.309101492	0	0	0	100	12.12121212	13.80743904	1431.675854	19.5	30	1.240881651	0.884	FRA	French	5	0	12.91645723
531	FRA	NCL	Nouvelle Caledonie	France	Non-Sovereign	1100	0	225.4366341	497.1656768	293	152	170.4315403	3674.244919	284	84	9	1	1	1	6	0.125	0	0	0	0	0	0	244.3714286	0.031818182	6.837312023	0.30559858	15.90684414	0.273248285	7064	8.562424242	0	96.55673097	1.203069903	658.9347066	1501.815499	67.64669927	122	1.103241292	0.884	FRA	French	5	0	5.582512116
532	FRA	NCL	Nouvelle Caledonie	France	Non-Sovereign	1102	0	227.2723312	496.6352787	294	151	142.0037521	3003.056988	261	60	9.49122807	0.982758621	4	1	0	0	0	0	0	0	0	0	313.7678571	0.050816697	6.836247325	0.35477884	15.5526104	0.183428288	13013	9.222537208	0	98.62850328	1.419200954	1145.448687	1454.312141	51.06535948	99	1.127871336	0.884	FRA	French	5	0	5.964057943
533	FRA	PYF	Polynesie Francaise	France	Non-Sovereign	246	0	259.4323899	73.20407359	305	203	164.0943396	6031.649517	327	66	1	1	0	0	0	0	0	0	0	0	0	0	0	0	5.852829347	0.414641131	13.52496624	0.502177179	3652	60.86666667	0	93.20652174	1.358695652	50.39093263	6331.653248	95.94339623	427	1.14852429	0.884	FRA	French	5	0	94.03766206
534	FRA	GLP	Guadeloupe	France	Non-Sovereign	1744	0.761802193	246.1389221	125.0803058	312	120	171.432108	3300.755616	400	40	8.405797101	1	4	1	1	0.347222222	3.958333333	1	7	0.027777778	6	0.652777778	268.7246377	0.03956422	6.829474012	0.728455859	12.50297832	1.36687398	421750	243.0835735	4.27817565	42.42367132	0.433471542	1450.486368	645.5508396	193.1817095	1336	1.167043346	0.884	FRA	French	5	0.716219857	273.1693526
535	FRA	NCL	Nouvelle Caledonie	France	Non-Sovereign	1104	0.20995701	216.9475396	505.0315869	302	85	133.7958191	3525.332909	390	33	10	0.97691373	4.308433735	1	0	0	1	0.154031288	6.026086957	0.138554217	0	0	385.0758706	0.72826087	4.682668684	0.162560128	12.74106121	0.050288305	213776	10.44185024	0.52799014	90.96837056	0.637085894	16407.79007	1223.573218	282.2658387	1504	1.202262152	0.884	FRA	French	5	0.026582401	14.40133083
536	FRA	PYF	Polynesie Francaise	France	Non-Sovereign	241	0	235.8791404	104.8342677	307	122	173.0471872	8303.924492	451	46	5.294117647	1	0	0	0	0	0	0	0	0	0	0	219	0.020746888	5.81809783	0.348270038	14.02334023	0.511559308	156531	120.9667697	1.649564879	92.557475	0.441615794	1053.129725	6302.228397	434.8501577	1709	1.111474434	0.884	FRA	French	5	0	180.8623969
537	FRA	NCL	Nouvelle Caledonie	France	Non-Sovereign	1098	0.430825439	223.9877451	552.2830824	292	149	135.3210784	2020.424662	246	66	10	1	4	1	0	0	0	0	0	0	0	0	385	0.001821494	6.089925329	0.249384315	13.93332195	0.479782999	116	2.697674419	1.773049645	68.79432624	8.510638298	38.71592252	1371.692285	90.44117647	245	1.166742401	0.884	FRA	French	5	0	44.80618278
538	FRA	NCL	Nouvelle Caledonie	France	Non-Sovereign	1109	0.288296479	236.2685185	352.5297503	297	168	120.8518519	4035.510975	238	51	10	1	5	0.8	0	0	0	0	0	0	0	0	384	0.000901713	6.879520377	0.386410166	12.68327713	0.283285856	122	7.625	0	100	6.741573034	12.8051079	1230.060208	47.55555556	153	1.185600528	0.884	FRA	French	5	0	12.26253015
539	FRA	PYF	Polynesie Francaise	France	Non-Sovereign	248	0	260.179784	71.2338458	305	206	170.0324074	5638.397897	326	71	1	1	0	0	0	0	0	0	0	0	0	0	0	0	5.866000315	0.411196315	13.23868465	0.499407232	3725	34.17431193	0	94.83282675	0.455927052	89.46430954	6351.06212	102.1666667	420	1.207028744	0.884	FRA	French	5	0	56.73059464
540	FRA	NCL	Nouvelle Caledonie	France	Non-Sovereign	1103	0.37893799	231.3727169	450.4307836	295	157	110.7796804	1825.857483	202	60	10	1	4	1	0	0	0	0	0	0	0	0	369	0.004533092	6.986251659	0.41701174	14.14057827	0.163214996	2661	18.60839161	0	93.00411523	6.481481481	133.0789562	1415.460726	18.84931507	46	1.250789621	0.884	FRA	French	5	0	16.49047953
541	FRA	NCL	Nouvelle Caledonie	France	Non-Sovereign	1106	0.188113632	232.8958333	399.171441	296	161	109	3483.210938	221	43	10	1	5	1	0	0	0	0	0	0	0	0	385	0.000904159	6.470902363	0.349628017	11.66098309	0.234460101	63	4.2	3.703703704	81.48148148	9.259259259	14.21506051	1217.990216	73.625	218	1.105596201	0.884	FRA	French	5	0	2.603518374
542	FRA	PYF	Polynesie Francaise	France	Non-Sovereign	230	0	228.6944444	299.7333395	287	169	166.207265	2833.712192	281	101	6.333333333	1	1	1	0	0	0	0	0	0	0	0	0	0	6.400827626	0.469759037	13.52720547	0.695438027	742	18.09756098	0.395256917	96.44268775	1.976284585	34.66062368	6869.591968	105.2564103	276	1.106812685	0.884	FRA	French	5	0	59.48885381
543	FRA	FRA	France	France	Non-Sovereign	1703	0.766049302	112.2541667	1218.321024	198	39	93.17916667	884.6956076	143	49	5	1	0	0	1	1	0	0	0	0	0	0	0	0	6.899439255	2.27552603	15.15020466	0.70779103	4922	175.7857143	2.158273381	35.97122302	7.913669065	18.50851435	23.047476	22.2	54	1.278591851	0.884	None	French	5	0.994673212	42.38662465
544	FRA	BLM	Saint Barthelemy	France	Non-Sovereign	1797	0.293665007	266.9375	126.5433854	313	215	87.29583333	827.1872743	136	45	9	1	5	1	0	0	0	0	0	0	0	0	280	0.001112966	6.736885309	0.609948331	12.31697941	0.832522571	5665	226.6	33.95061728	36.41975309	2.469135802	21.90476762	879.2435839	48.65	137	1.243609883	0.884	Multi	French	5	0.099565808	421.8876444
545	FRA	PYF	Polynesie Francaise	France	Non-Sovereign	242	0	250.579594	95.88463918	306	175	156.5502137	8227.419377	364	51	5	1	0	0	0	0	0	0	0	0	0	0	0	0	5.816457013	0.373902305	14.01512051	0.182815447	15264	93.64417178	0.101832994	92.15885947	1.221995927	134.3788006	6324.413952	172.7820513	736	1.120123938	0.884	FRA	French	5	0	148.1804106
546	FRA	PYF	Polynesie Francaise	France	Non-Sovereign	245	0	255.9141667	74.28586597	304	175	172.69625	5881.888355	376	69	2.714285714	1	0	0	0	0	0	0	0	0	0	0	0	0	5.845482786	0.413206358	13.33583641	0.596602261	9657	45.33802817	0	94.5754717	0.628930818	173.6174471	6362.85305	164.025	906	1.167317877	0.884	FRA	French	5	0	76.30018416
547	FRA	GLP	Guadeloupe	France	Non-Sovereign	1743	0.271553342	255.6754386	116.083487	315	189	101.1008772	1053.112861	187	35	9	1	4	1	1	1	4	1	0	0	0	0	243	0.000573723	6.959248106	0.570521467	11.96200371	1.043149114	1967	89.40909091	18.42105263	48.02631579	1.315789474	21.2201259	691.4593123	120.7894737	270	1.212496181	0.884	FRA	French	5	0.063764942	67.65635101
548	FRA	MAF	Saint Martin	France	Non-Sovereign	1798	0.1265745	268.824359	126.7610441	316	203	85.58589744	777.0655806	146	43	9	1	5	1	6	1	0	0	0	0	0	0	280	0.001668521	6.843399644	0.489229732	12.64850998	1.195115566	27385	408.7313433	9.595959596	30.80808081	2.272727273	54.18737519	900.3618764	44.03076923	298	1.209387007	0.884	FRA	Multi	5	0.09240319	806.5652602
549	FRA	SPM	Saint Pierre et Miquelon	France	Non-Sovereign	1802	0.011870412	49.10799585	4153.839026	193	-83	113.7089823	184.0499858	144	94	7.75	0.235294118	0	0	0	0	0	0	0	0	0	0	217	0.001664817	6.748949031	1.809033699	22.74131775	0.137423962	707	2.202492212	0.137741047	51.92837466	8.47107438	198.349888	363.5350047	53.76012461	190	1.225398375	0.884	FRA	French	5	0.0219937	2.821686172
550	FRA	SPM	Saint Pierre et Miquelon	France	Non-Sovereign	1801	2.8e-07	51.23837209	3923.328477	190	-77	109.5794574	166.0918929	143	92	8	1	0	0	0	0	0	0	0	0	0	0	291	0.000555247	7.05195563	2.062891687	24.16182327	0.220857084	5080	110.4347826	1.554404145	57.51295337	7.25388601	26.93762554	394.9852888	27.88372093	202	1.180743314	0.884	FRA	French	5	0	193.7893617
551	FRA	REU	Reunion	France	Non-Sovereign	1419	0.414701945	185.8559619	449.3980627	298	16	130.3763082	4429.695349	331	32	10	1	0	0	0	0	0	0	0	0	10	0.48	1312.622047	0.089499648	6.917504761	0.890083584	13.82406998	0.298219144	724721	231.3185445	4.457248464	70.5712888	1.788335055	2512.652068	1565.17952	920.3199733	2930	1.051486981	0.884	FRA	French	5	0.275018741	352.4705012
552	FRA	FRA	France	France	Non-Sovereign	1702	0.500156458	120.5109649	1967.427916	227	34	75.07236842	375.1923042	107	47	0	0	0	0	0	0	0	0	0	0	0	0	0	0	6.133195361	1.4266605	13.8235178	0.337903082	5538	128.7906977	10.30927835	38.65979381	5.154639175	26.15609557	17.3433919	17.23684211	27	1.156734137	0.884	None	French	5	0	175.9624893
553	FRA	PYF	Polynesie Francaise	France	Non-Sovereign	249	0	262.7017544	66.64835338	305	218	171.3421053	5368.102264	308	74	5	1	0	0	0	0	0	0	0	0	0	0	0	0	5.89598164	0.407425873	13.13584328	0.43974328	4223	191.9545455	0	91.33333333	0.666666667	20.64355652	6356.271	78.05263158	232	1.236202711	0.884	FRA	French	5	0	285.0365004
554	FRA	PYF	Polynesie Francaise	France	Non-Sovereign	227	0	223.5772358	348.3240462	285	160	168.1158537	1346.642388	235	106	1	1	0	0	0	0	0	0	0	0	0	0	0	0	6.455898603	0.354493937	13.59182358	0.819725633	1069	17.52459016	0	86.07954545	3.409090909	48.49663923	6831.672174	140.7804878	347	1.089726873	0.884	FRA	French	5	0	44.13519133
555	FRA	WLF	Wallis et Futuna	France	Non-Sovereign	328	0	262.0438596	33.7229148	308	218	278.745614	3791.64443	370	168	1	0.5	2	0.8	8	0.6	0	0	0	0	0	0	0	0	6.161198914	0.968984473	12.96823406	0.160023138	93	4.227272727	0	97.98657718	6.711409396	20.65856541	7927.089031	117.2105263	287	1.153489294	0.884	FRA	French	5	0	44.07066395
556	FRA	NCL	Nouvelle Caledonie	France	Non-Sovereign	1105	0.210587216	233.469697	403.8799354	297	161	118.5265152	4449.064207	242	46	10	1	5	1	0	0	0	0	0	0	0	0	385	0.001809955	6.340153257	0.392069329	11.85326004	0.205018505	4	0.105263158	0.414937759	91.28630705	9.543568465	32.7168455	1246.153066	51.90909091	168	1.156957892	0.884	FRA	French	5	0	2.603518331
557	FRA	MYT	Mayotte	France	Non-Sovereign	1050	0.397679783	252.8868483	179.3518292	311	180	106.0329779	8831.933992	325	11	7.882352941	1	2	1	0	0	0	0	0	0	0	0	291	0.015238095	4.185379664	1.158853318	11.98205757	0.216845617	165406	375.9227273	2.947678703	75.64480472	5.526897568	371.4234762	425.4125827	134.457346	473	1.207741282	0.884	FRA	French	5	0.068561195	547.8341182
558	FRA	NCL	Nouvelle Caledonie	France	Non-Sovereign	1107	0.180329359	235.7633333	394.2515889	297	167	113.0266667	3921.939556	231	44	10	0.5	5	1	0	0	0	0	0	0	0	0	385	0.000903342	6.470902363	0.349628017	11.66098309	0.234460101	103	2.942857143	1.951219512	87.80487805	3.414634146	27.84202398	1230.361586	14.56	68	1.142051039	0.884	FRA	French	5	0	2.603518383
559	FRA	NCL	Nouvelle Caledonie	France	Non-Sovereign	1099	0.011718852	228.8333333	566.7705755	300	153	81.88888889	1093.067901	141	43	10	1	4	1	0	0	1	1	0	0	0	0	385	0.000909918	4.891452452	0.171040829	11.29567814	0.274442554	54	3.375	18	56	17	13.50686011	1319.861598	10.44444444	26	1.189545361	0.884	FRA	French	5	0	2.823800702
560	FRA	NCL	Nouvelle Caledonie	France	Non-Sovereign	1108	0.294558851	231.8520408	369.9630795	297	161	119.8316327	3992.370549	239	48	10	0.666666667	5	1	0	0	0	0	0	0	0	0	384	0.001805054	6.879520377	0.386410166	12.68327713	0.283285856	998	16.36065574	1.055408971	91.82058047	12.92875989	52.46282487	1224.985323	120.7959184	271	1.189634417	0.884	FRA	French	5	0	12.26253004
561	FRA	NCL	Nouvelle Caledonie	France	Non-Sovereign	1097	0.79494059	224.3987342	536.8838326	290	153	162.8317511	2711.535715	259	86	9	0.875	6.25	1	0	0	0	0	0	0	0	0	240	0.007292616	6.84565105	0.342279696	15.50855255	0.284818411	2456	13.64444444	0	90.28037383	1.495327103	145.4334788	1424.887221	43.84177215	124	1.139193691	0.884	FRA	French	5	0	12.91645707
562	FRA	MTQ	Martinique	France	Non-Sovereign	1770	0.829985743	247.1501388	85.19343865	309	123	195.6189124	5017.886016	536	40	3.767857143	1	0	0	7.125	0.461538462	1	0.461538462	0	0	5	0.519230769	340.3333333	0.006779661	6.926194928	1.162918554	12.05910778	2.010435343	389291	292.7	2.947316714	39.13790986	0.171926808	1114.856585	464.1946406	184.2074186	1240	1.203615617	0.884	FRA	French	5	0.661855318	364.1367252
563	FRA	PYF	Polynesie Francaise	France	Non-Sovereign	240	0	259.6190476	98.29024932	304	216	152.25	6739.721515	295	60	0	0	0	0	0	0	0	0	0	0	0	0	0	0	5.797333042	0.383123145	13.78706551	0.496645689	249	22.63636364	0	97.95918367	8.163265306	13.09057295	6395.270152	8.571428571	16	1.115479588	0.884	FRA	French	5	0	25.67421377
564	FRA	MYT	Mayotte	France	Non-Sovereign	1049	0.378406103	259.3181818	193.6150138	312	206	99.68181818	8027.029613	288	10	0	0	0	0	0	0	0	0	0	0	0	0	0	0	4.034211218	1.05507393	11.90122128	0.329989851	30111	1771.235294	10.89108911	52.47524752	21.78217822	14.0563817	446.0486882	33.27272727	100	1.151447036	0.884	FRA	French	5	0.417902118	1871.801283
565	FRA	WLF	Wallis et Futuna	France	Non-Sovereign	330	0	269.3541667	14.57747403	308	233	265.4652778	4404.674867	356	145	7	0.666666667	2	1	0	0	0	0	0	0	0	0	0	0	5.872418086	1.077730783	12.64666176	0.63991636	12162	130.7741935	0.706713781	69.78798587	0.176678445	77.43616956	7762.27487	41.5	125	1.135439236	0.884	FRA	French	5	0	98.61223971
566	FRA	WLF	Wallis et Futuna	France	Non-Sovereign	329	0	261.4976852	33.7020908	309	212	282.1458333	3821.117557	382	169	1	0.5	2	1	8	0.5	0	0	0	0	0	0	0	0	6.14113311	0.999596592	13.01472092	0.200932175	1223	20.72881356	0	95.6185567	5.412371134	52.95832129	7919.418688	129.9722222	383	1.150012074	0.884	FRA	French	5	0	48.20858459
567	FRO	FRO	Iles Feroe	Faroe_Islands	Sovereign	1692	0.001279285	60.25892857	792.0121441	130	-2	118.5505952	1141.652946	172	68	0	0	0	0	0	0	0	0	0	0	0	0	0	0	8.227474809	3.685265914	23.84626579	0.201694235	2	0.105263158	0	63.0952381	34.52380952	10.8928936	1023.4112	81.75	255	1.200533804	0.9	DNK	Multi	0	0	1.577505669
568	FRO	FRO	Iles Feroe	Faroe_Islands	Sovereign	1690	0.000879297	59.34586466	776.686959	132	-6	120.3173559	1249.94753	180	65	0	0	0	0	0	0	0	0	0	0	0	0	0	0	8.093757033	3.523682993	20.06469917	0.761060417	1318	5.23015873	0.361445783	22.77108434	10.48192771	112.2828778	982.3199599	151.7631579	363	1.141091177	0.9	DNK	Multi	0	0	12.25989504
569	FRO	FRO	Iles Feroe	Faroe_Islands	Sovereign	1691	0.000552181	62.32246377	760.9932126	132	-4	117.9673913	1243.710814	179	65	0	0	0	0	0	0	0	0	0	0	0	0	0	0	8.059484045	3.540542454	20.18173981	0.459845543	145	6.904761905	0	58.66666667	21.33333333	10.22255251	990.7376844	86.91304348	341	1.158823601	0.9	DNK	Multi	0	0	24.3568138
570	FRO	FRO	Iles Feroe	Faroe_Islands	Sovereign	1699	0	54.91666667	771.1154574	129	-21	121.4910714	1273.296629	191	65	0	0	0	0	0	0	0	0	0	0	0	0	0	0	8.060128053	3.620824309	21.44378281	0.356242895	32	0.421052632	0	42.4	10.4	34.63696329	1005.906793	187.3571429	611	1.095958326	0.9	DNK	Multi	0	0	4.435017785
571	FRO	FRO	Iles Feroe	Faroe_Islands	Sovereign	1689	0.000668487	60.63607843	801.9348227	136	-8	118.7913725	1183.063277	181	65	0	0	0	0	0	0	0	0	0	0	0	0	0	0	8.087442547	3.52604185	20.23527336	0.079001866	4519	11.79895561	0.078616352	34.43396226	13.20754717	175.3143888	961.7876553	154.7882353	428	1.211651741	0.9	DNK	Multi	0	0	27.35308118
572	FRO	FRO	Iles Feroe	Faroe_Islands	Sovereign	1694	0	59.54166667	759.1104084	130	-3	116.9986559	1220.294678	175	64	0	0	0	0	0	0	0	0	0	0	0	0	0	0	8.03601888	3.570151018	20.49048424	0.206602037	86	1.387096774	0	37.62886598	13.40206186	26.09030786	993.9855676	107.5322581	296	1.12739626	0.9	DNK	Multi	0	0	1.201758591
573	FRO	FRO	Iles Feroe	Faroe_Islands	Sovereign	1693	0.000779301	57.70951817	784.1559548	130	-24	120.9077804	1214.626149	193	67	0	0	0	0	0	0	0	0	0	0	0	0	0	0	8.178436478	3.612625015	23.23125076	0.313871592	1968	4.907730673	0	24.55716586	5.636070853	169.5020328	1009.701626	143.5189573	664	1.147066241	0.9	DNK	Multi	0	0	18.1247712
574	FRO	FRO	Iles Feroe	Faroe_Islands	Sovereign	1700	0	58.48160173	762.5441178	130	-30	119.4188312	1249.919917	198	65	0	0	0	0	0	0	0	0	0	0	0	0	0	0	7.983514799	3.859225899	22.37486839	0.255701572	1568	20.1025641	0	56.11814346	13.5021097	33.03157094	1007.431361	120.2987013	757	1.161757473	0.9	DNK	Multi	0	0	3.354694737
575	FRO	FRO	Iles Feroe	Faroe_Islands	Sovereign	1696	0.000273022	54.58193863	775.1280297	131	-37	122.7589493	1279.775182	204	65	0	0	0	0	0	0	0	0	0	0	0	0	0	0	8.106472202	3.633756947	23.05839348	0.255701572	8039	12.05247376	0	28.59116022	8.609576427	295.1639897	999.4468788	200.4225941	882	1.216597019	0.9	DNK	Multi	0	0	39.26969205
576	FRO	FRO	Iles Feroe	Faroe_Islands	Sovereign	1697	0	59.19791667	757.8333693	129	-6	116.6597222	1212.879003	177	64	0	0	0	0	0	0	0	0	0	0	0	0	0	0	8.039204995	3.587249272	20.49048424	0.206602037	61	2.44	2.564102564	48.71794872	21.79487179	10.5927521	996.2251202	105.7916667	351	1.081995731	0.9	DNK	Multi	0	0	3.373731365
577	FRO	FRO	Iles Feroe	Faroe_Islands	Sovereign	1695	0.000455416	53.09510967	781.9608647	132	-21	124.1907587	1281.886832	192	66	0	0	0	0	0	0	0	0	0	0	0	0	0	0	8.119070053	3.618449344	22.28847122	0.487256795	18796	21.14285714	0	21.60404624	4.804913295	376.7510423	995.4067465	232.8058252	607	1.151051615	0.9	DNK	Multi	0	0	67.8299483
578	FRO	FRO	Iles Feroe	Faroe_Islands	Sovereign	1701	0	55.76132686	769.2540367	129	-33	120.0687702	1254.909581	201	65	0	0	0	0	0	0	0	0	0	0	0	0	0	0	7.996814112	3.72321874	21.44378281	0.206602037	144	1.582417582	0	63.43042071	21.6828479	42.41429797	1000.201858	169.6699029	814	1.152050442	0.9	DNK	Multi	0	0	14.64065981
579	FRO	FRO	Iles Feroe	Faroe_Islands	Sovereign	1698	4.87e-05	56.60220798	768.8440766	130	-10	120.1360399	1260.083238	182	65	0	0	0	0	0	0	0	0	0	0	0	0	0	0	8.043947031	3.584875204	21.44378281	0.206602037	4232	20.15238095	0.843881857	43.31926864	7.735583685	96.64824373	995.8607457	164.0683761	428	1.185215406	0.9	DNK	Multi	0	0	55.21915961
580	FSM	FSM	Micronesia (Federated States of)	Micronesia	Sovereign	1052	0.00611095	265.0510549	1.687113042	313	195	411.556962	4156.251323	549	224	8	1	4	1	0	0	0	0	0	0	0	0	219	0.015209125	5.604183584	2.350560037	12.91249275	0.19670549	24216	59.4987715	0	95.86233565	1.160092807	354.056957	2685.25917	156.3594937	722	1.173298764	0.63	ESP	English	0	0	94.47045003
581	FSM	FSM	Micronesia (Federated States of)	Micronesia	Sovereign	1053	0	271.3166667	1.376388889	308	233	296.65	3341.760833	367	165	8	1	4	1	0	0	0	0	0	0	0	0	291	0.000949668	5.59607774	2.114736353	11.23473263	0.123773433	1314	109.5	0	100	6.451612903	12.87473947	2456.232683	66.6	156	1.145456185	0.63	ESP	English	0	0	248.4287675
582	FSM	FSM	Micronesia (Federated States of)	Micronesia	Sovereign	1051	0	268.5873016	1.148872519	308	222	453.6203704	3807.729402	587	342	1	1	4	1	0	0	0	0	0	0	0	0	0	0	5.495970587	2.024875705	10.7373085	0.22556296	5009	37.1037037	0	92.8136419	0.974421437	112.1555688	2824.651646	105.0555556	389	1.096035584	0.63	ESP	English	0	0	43.410793
583	FSM	FSM	Micronesia (Federated States of)	Micronesia	Sovereign	1055	0	272.1481481	1.413237296	308	229	295.7638889	3408.113747	368	162	8	0.5	4	1	0	0	0	0	0	0	0	0	291	0.002843602	5.59607774	2.114736353	11.23473263	0.123773433	17231	717.9583333	1.351351351	87.83783784	7.432432432	20.37018133	2468.021099	51.22222222	228	1.177788811	0.63	ESP	English	0	0	688.9190845
584	FSM	FSM	Micronesia (Federated States of)	Micronesia	Sovereign	1054	0	272.8048246	1.315957773	308	232	292.6710526	3312.259522	367	163	8	1	4	1	0	0	0	0	0	0	0	0	291	0.000948767	5.578961293	2.093844389	11.32622623	0.138045028	6163	146.7380952	0	100	2.692307692	35.56942728	2448.269678	38.21052632	175	1.267095589	0.63	ESP	English	0	0	201.5657457
585	FSM	FSM	Micronesia (Federated States of)	Micronesia	Sovereign	1056	0.004130313	271.5283333	4.865763889	311	231	253.6391667	6358.550958	374	143	8	1	4	1	8.4	1	0	0	0	0	0	0	258.1666667	0.005681818	5.8083344	1.863161287	13.13928413	0.407284439	9369	83.65178571	0.141442716	75.81329562	11.59830269	95.69309572	2591.009405	30.41	135	1.262403489	0.63	ESP	English	0	0	77.33219455
586	GBR	GBR	United Kingdom	United_Kingdom	Sovereign	1860	0.291836068	87.3556338	1376.000367	173	10	128.8169014	1336.467102	182	71	0	0	0	0	0	0	0	0	0	0	0	0	0	0	6.784243941	2.355513247	18.59121513	0.30305329	224	2.574712644	0	45.77922078	2.272727273	41.83522771	602.410072	31.94366197	110	1.202124629	0.892	None	English	29	0.54892009	2.86051982
587	GBR	AIA	Anguilla	United_Kingdom	Non-Sovereign	1544	0.058009796	269.6230769	126.8868837	315	221	81.68589744	660.2268826	126	44	8.4	1	5	1	6	1	0	0	0	0	0	0	236.75	0.002590674	6.719294171	0.596268313	12.89643669	0.80046612	13639	160.4588235	20.36363636	16.18181818	0.727272727	74.92799386	914.5040965	21.32307692	64	1.217412815	0.892	GBR	English	29	0	166.2239544
588	GBR	BMU	Bermuda	United_Kingdom	Non-Sovereign	1581	0.067417486	215.161036	1311.611804	301	142	122.6058559	243.1024115	166	94	8	1	0	0	0	0	1	1	0	0	0	0	291	0.000632511	6.475771179	1.971274661	16.45046997	0.97115773	59809	797.4533333	43.14720812	51.01522843	13.95939086	53.73576971	1092.32723	16.2027027	44	1.312913328	0.892	GBR	English	29	0.017145656	1116.602754
589	GBR	GBR	United Kingdom	United_Kingdom	Sovereign	1857	0.007309108	83.82936508	1805.32179	184	-4	124.8452381	1089.373441	178	78	0	0	0	0	0	0	1	1	0	0	0	0	0	0	5.604485194	0.828490346	16.51392174	0.055095412	925	35.57692308	0	41.75824176	16.48351648	12.4517754	549.1757534	37	116	1.109809679	0.892	None	English	29	0.01190672	146.3562869
590	GBR	GBR	United Kingdom	United_Kingdom	Sovereign	1858	0.077298435	82.87397541	1785.696382	184	-8	138.7400956	1396.156856	217	81	0	0	0	0	0	0	0	0	0	0	0	0	0	0	5.841761172	0.96591541	16.78982735	0.047203396	6539	25.54296875	0.329308452	34.467618	0.219538968	124.8469964	553.0016043	74.07786885	247	1.142003762	0.892	None	English	29	0.089543285	54.44734055
591	GBR	GBR	United Kingdom	United_Kingdom	Sovereign	1862	0.051686379	89.39333333	1688.885556	183	7	142.9333333	1642.529689	200	84	0	0	0	0	0	0	0	0	0	0	0	0	0	0	5.696415726	1.14490066	16.5600853	0.198900014	96	2.909090909	0	60.16949153	0.847457627	16.57411332	601.1658441	18.48	62	1.219862023	0.892	None	English	29	0	11.25004767
592	GBR	VGB	British Virgin Island	United_Kingdom	Non-Sovereign	1587	0.054476079	265.0960145	136.7184513	310	217	86.55434783	840.0805371	138	49	9	1	5	1	9	1	0	0	0	0	0	0	283	0.001890359	6.540860593	0.59483848	12.91054249	1.118458033	230	4.893617021	13.94557823	35.71428571	3.06122449	40.24264342	966.6344676	3.065217391	8	1.164656079	0.892	GBR	English	29	0.418300213	15.09828013
593	GBR	GBR	United Kingdom	United_Kingdom	Sovereign	2521	0.306806883	100.0083333	2318.84669	213	5	44.86666667	46.01851852	55	31	0	0	0	0	0	0	10	1	0	0	0	0	150.5	0.000793336	5.34069707	1.20324673	14.99180794	0.276477903	4293	126.2647059	72.05882353	22.79411765	2.205882353	18.08705339	92.81152118	9.766666667	22	1.101348092	0.892	None	English	29	0.106754817	383.1535465
594	GBR	VGB	British Virgin Island	United_Kingdom	Non-Sovereign	1586	0.029817723	260.8333333	135.0676889	311	194	92.46333333	1128.964922	163	45	10	0.857142857	5	1	9	0.428571429	0	0	0	0	0	0	1116	0.005044136	6.623470217	0.463983764	12.91054249	1.118458033	4807	155.0645161	14.60674157	78.08988764	4.494382022	23.90505068	934.2597838	74.92	332	1.306505265	0.892	GBR	English	29	0.128560195	175.2882873
595	GBR	GBR	United Kingdom	United_Kingdom	Sovereign	1882	0.369945305	75.6027417	1139.881555	161	-20	100.4558261	659.8471439	176	60	0	0	0	0	0	0	0	0	0	0	0	0	0	0	8.141651058	3.002253356	21.36885834	0.40993607	17820	3.74605844	0.087070091	21.19534797	0.91423596	2195.704058	737.8473662	98.24393939	615	1.261330526	0.892	None	English	29	0.071349427	10.25855551
596	GBR	GBR	United Kingdom	United_Kingdom	Sovereign	1877	0.485392089	79.91145833	1375.533502	161	7	101.3072917	717.7743869	140	64	0	0	0	0	0	0	0	0	0	0	0	0	0	0	8.358283937	3.37221438	21.66736031	0.694170952	47	2.238095238	0	6.666666667	2.666666667	10.11653246	735.6406742	3.5625	6	1.197801516	0.892	None	English	29	0.914656569	4.779827698
597	GBR	VGB	British Virgin Island	United_Kingdom	Non-Sovereign	1585	0.011020608	257.0096618	135.1746949	313	186	98.28743961	1296.599203	170	45	9	1	5	1	6	1	0	0	0	0	0	0	280	0.002523659	6.503961563	0.563067628	12.6656847	1.071315169	22626	286.4050633	7.5	58.95833333	1.25	65.17065182	915.6983082	127.6956522	405	1.247961095	0.892	GBR	English	29	0.049980487	430.1107301
598	GBR	FLK	Falkland	United_Kingdom	Non-Sovereign	210	0	63.95238095	834.5566893	151	-13	37.38492063	59.28702129	52	25	0	0	0	0	0	0	0	0	0	0	0	0	0	0	7.91675961	0.609312883	17.10015678	0.158390209	1	0.04	0	35.83333333	14.16666667	16.65560086	515.401241	96.28571429	283	1.221873054	0.892	Multi	English	29	0	0
599	GBR	GBR	United Kingdom	United_Kingdom	Sovereign	1884	0.372434184	69.29448017	1094.923158	160	-18	79.02652733	375.458763	122	48	0	0	0	0	0	0	0	0	0	0	0	0	0	0	7.863495231	3.549367371	17.37537956	0.976074755	477	1.490625	0.184162063	38.30570902	2.025782689	148.8994032	689.9394614	124.5498392	410	1.171247549	0.892	None	English	29	0.644302334	3.298936344
600	GBR	GBR	United Kingdom	United_Kingdom	Sovereign	1885	0.014991562	76.71383648	1168.746103	161	3	82.19968553	542.3778009	117	49	0	0	0	0	0	0	0	0	0	0	0	0	0	0	7.850417097	3.573702542	18.10155487	0.845885456	233	3.640625	0	30.27522936	3.211009174	29.7350825	700.9759637	22.05660377	60	1.160514732	0.892	None	English	29	0.015739456	11.56423982
601	GBR	FLK	Falkland	United_Kingdom	Non-Sovereign	205	0	60.34360731	744.1197679	144	-12	42.17009132	70.96495462	59	29	0	0	0	0	0	0	0	0	0	0	0	0	0	0	7.230050345	0.210275335	15.95740795	0.315748066	2	0.026666667	0.660066007	23.76237624	6.270627063	41.68805698	618.5237892	87.69863014	261	1.167687391	0.892	Multi	English	29	0	0.016684714
602	GBR	GBR	United Kingdom	United_Kingdom	Sovereign	1879	0.163630505	76.43271496	1368.05506	174	-31	128.720799	1318.547348	244	55	0	0	0	0	0	0	0	0	0	0	0	0	0	0	7.358707682	2.435620714	20.55381012	0.439254642	5731	1.614821076	0.024715769	29.85664854	0.972153567	1662.26337	665.7098743	162.0011779	811	1.237458356	0.892	None	English	29	0.189797516	6.546769833
603	GBR	GBR	United Kingdom	United_Kingdom	Sovereign	1892	0.516538893	66.41666667	953.4929567	144	-7	96.10057471	842.2658461	152	54	0	0	5	1	0	0	0	0	0	0	0	0	0	0	8.202841878	4.141903897	18.93208504	0.328655571	30	1.111111111	0	31.25	13.54166667	13.06583643	676.2721411	87.34482759	333	1.092782667	0.892	None	English	29	0.86154709	15.79382472
604	GBR	GBR	United Kingdom	United_Kingdom	Sovereign	1887	0.011092998	76.23397436	1151.934223	159	4	82.73397436	537.7485719	117	50	0	0	0	0	0	0	0	0	0	0	0	0	0	0	7.834916486	3.553794084	18.39490318	0.921720624	599	8.205479452	0	44.7761194	8.582089552	37.02467074	701.8968981	16.53846154	40	1.266954844	0.892	None	English	29	0.00039898	10.13950687
605	GBR	TCA	Turks and Caicos Islands	United_Kingdom	Non-Sovereign	1814	0.027128963	260.462963	278.1955872	319	204	54.12962963	671.8371057	112	29	8	0.875	0	0	0	0	0	0	0	0	0	0	223	0.003858875	6.807941745	0.39212769	13.58626175	0.379599601	4075	135.8333333	27.43902439	40.85365854	9.756097561	22.75198321	956.2866544	5.37037037	8	1.193917642	0.892	GBR	English	29	0	51.04842097
606	GBR	TCA	Turks and Caicos Islands	United_Kingdom	Non-Sovereign	1817	0.399869047	259.6384335	288.0995689	318	202	55.82422587	617.1995422	113	29	8.625	1	0	0	0	0	0	0	0	0	0	0	237.6666667	0.008255366	6.725444327	0.41350168	13.46041298	0.167139888	899	2.410187668	12.10191083	65.60509554	26.2966333	301.4330881	910.2000554	5.639344262	20	1.194400958	0.892	GBR	English	29	0.739319237	0.50059425
607	GBR	TCA	Turks and Caicos Islands	United_Kingdom	Non-Sovereign	1816	0.051449472	260.2517007	278.766968	318	204	53.95442177	613.4182666	110	28	9	0.909090909	0	0	0	0	0	0	0	0	0	0	245	0.005506608	6.757274138	0.398070583	13.51359653	0.242805764	100	0.396825397	16.19812584	47.32262383	19.21017403	204.3599056	936.2580891	5.751020408	17	1.196957491	0.892	GBR	English	29	0.081036757	0.000273336
608	GBR	GBR	United Kingdom	United_Kingdom	Sovereign	1876	0.058788961	77.45013661	1405.538424	169	-8	132.9248634	1482.536368	212	71	0	0	0	0	0	0	0	0	0	0	0	0	0	0	7.104349454	2.319524259	19.93996429	0.681699336	15	0.105633803	0.411522634	53.08641975	6.58436214	66.33756773	687.7850818	152.4180328	368	1.17725453	0.892	None	English	29	0.111044712	2.486644171
609	GBR	TCA	Turks and Caicos Islands	United_Kingdom	Non-Sovereign	1815	0.091426586	258.5679012	295.8807347	320	199	61.3117284	684.7721672	118	27	8	0.8	0	0	0	0	0	0	0	0	0	0	223	0.002203857	6.713839677	0.481596264	13.44921875	0.088769935	83	3.074074074	16.94915254	46.89265537	15.81920904	23.70028923	867.6572665	5.777777778	10	1.146191796	0.892	GBR	English	29	0	0
610	GBR	TCA	Turks and Caicos Islands	United_Kingdom	Non-Sovereign	1818	0.161794356	258.6666667	297.1952861	319	199	59.92715232	653.524268	116	29	8.2	0.833333333	0	0	0	0	0	0	0	0	0	0	227.4	0.002750275	6.669852535	0.524585722	13.44921875	0.088769935	19083	123.9155844	17.15846995	48.96174863	10.38251366	124.9803933	869.5901534	7.82781457	26	1.1876679	0.892	GBR	English	29	0.000128576	247.1948749
611	GBR	GBR	United Kingdom	United_Kingdom	Sovereign	1897	0.224910779	66.03607504	1008.12677	142	-7	99.91378066	961.7435782	160	55	0	0	5	1	0	0	0	0	0	0	0	0	0	0	7.892015922	5.162835467	19.49531937	0.326772839	1701	3.697826087	0	30.23569024	4.579124579	203.076146	603.6015703	63.4978355	354	1.230864389	0.892	None	English	29	0.282202977	3.782858408
612	GBR	SHN	Saint Helena	United_Kingdom	Non-Sovereign	311	0.095839773	252.9041298	146.6478821	299	188	15.78539823	57.06411525	53	5	0	0	0	0	0	0	0	0	0	0	0	0	0	0	7.336818496	0.279760192	10.53101254	3.735885382	1469	12.88596491	4.794520548	81.23287671	12.87671233	99.35726684	1686.417445	166.3716814	768	1.090486674	0.892	GBR	English	29	0.191672205	7.089907233
613	GBR	SHN	Saint Helena	United_Kingdom	Non-Sovereign	309	0.5	99.6456044	416.8320683	179	27	268.4221612	1206.444401	321	180	0	0	0	0	0	0	0	0	0	0	0	0	0	0	8.275724828	1.181265076	17.9535408	0.284521729	9	0.088235294	0	44.54887218	8.270676692	72.10598098	2781.276583	396.8461538	807	1.159646855	0.892	GBR	English	29	0	0
614	GBR	SHN	Saint Helena	United_Kingdom	Non-Sovereign	310	0	107.4232143	483.4572119	208	-16	158.3702381	377.7602541	227	98	0	0	0	0	0	0	0	0	0	0	0	0	0	0	7.845220884	1.045184582	19.11533546	0.588820219	335	2.445255474	0.418994413	65.5027933	4.469273743	98.05892357	2857.920228	704.4571429	1962	1.057446985	0.892	GBR	English	29	0	2.778932103
615	GBR	GBR	United Kingdom	United_Kingdom	Sovereign	1886	0.143149767	73.97727897	1077.757426	163	-8	80.23736958	464.4137181	120	48	0	0	0	0	0	0	0	0	0	0	0	0	0	0	7.87197268	3.588587387	17.74922752	0.732879281	15326	11.9734375	0.04747211	19.27367671	1.352955139	576.8908092	683.4095905	46.72570016	234	1.274618508	0.892	None	English	29	0.12316221	36.31221891
616	GBR	GBR	United Kingdom	United_Kingdom	Sovereign	1888	0.257137578	71.66753472	1059.530969	156	-5	84.5390625	555.4359471	124	50	0	0	0	0	0	0	0	0	0	0	0	0	0	0	7.865297675	3.57301939	18.10155487	0.732879281	275	2.570093458	0	36.18233618	0.854700855	48.58770233	710.320287	84.88541667	210	1.102026592	0.892	None	English	29	0.471918454	3.585305448
617	GBR	GBR	United Kingdom	United_Kingdom	Sovereign	2520	0.37654121	101.3957023	2346.995501	217	7	49.43343816	63.53146935	65	34	0	0	0	0	0	0	10	1	0	0	0	0	153	0.002380952	5.880766206	1.881643514	14.17792988	0.233939886	36623	212.9244186	82.03592814	6.437125749	1.347305389	92.25265164	73.07924836	9.742138365	70	1.106872179	0.892	None	English	29	0.283769894	474.0330823
618	GBR	FLK	Falkland	United_Kingdom	Non-Sovereign	203	0	57.4351896	728.8526116	146	-36	42.9633512	76.09595256	64	27	0	0	2	0.005934718	0	0	0	0	0	0	0	0	0	0	7.363073011	0.275720082	18.1918354	0.133289799	300	0.035256787	0.011894142	6.815343443	1.129943503	4595.077955	563.0137859	97.47552114	683	1.217699649	0.892	Multi	English	29	0.004186116	0.027358711
619	GBR	FLK	Falkland	United_Kingdom	Non-Sovereign	200	0	61.26119403	801.5920212	146	-15	39.25746269	70.3105044	55	26	0	0	0	0	0	0	0	0	0	0	0	0	0	0	8.07808727	0.74023713	18.35746765	0.702878535	6	0.075	0	23.6196319	7.36196319	43.51428024	533.4224226	57.47761194	230	1.279444565	0.892	Multi	English	29	0	0.016681324
620	GBR	FLK	Falkland	United_Kingdom	Non-Sovereign	197	0	56.36585366	651.2859409	131	-5	47.62804878	90.18472389	68	34	0	0	0	0	0	0	0	0	0	0	0	0	0	0	7.910273631	0.481687394	18.31907082	0.594346285	8	0.186046512	0	41.04046243	9.826589595	23.85858684	742.000118	7.731707317	20	1.344212393	0.892	Multi	English	29	0	0.016684714
621	GBR	FLK	Falkland	United_Kingdom	Non-Sovereign	206	0	60.8893617	755.152775	145	-18	41.45851064	69.91885356	59	28	0	0	0	0	0	0	0	0	0	0	0	0	0	0	7.252653877	0.222351724	15.95740795	0.403307796	35	0.145833333	0.1017294	36.21566633	5.08646999	133.4366887	592.8219871	83.45106383	378	1.265912693	0.892	Multi	English	29	0	0.01667042
622	GBR	FLK	Falkland	United_Kingdom	Non-Sovereign	195	0	57.33496732	686.8159976	134	-6	45.19934641	84.1901085	64	32	0	0	0	0	0	0	0	0	0	0	0	0	0	0	8.176714798	0.613952002	18.66279984	1.188683629	0	0	0	33.99014778	8.374384236	28.43812414	679.0826163	7.823529412	20	1.22231992	0.892	Multi	English	29	0	0.016684714
623	GBR	FLK	Falkland	United_Kingdom	Non-Sovereign	201	0	59.35489993	777.5869211	145	-22	40.32556936	72.4392664	58	26	0	0	0	0	0	0	0	0	0	0	0	0	0	0	8.081052502	0.718961636	18.35746765	0.702878535	11	0.022044088	0	16.71701913	2.970795569	270.9012697	547.7933307	80.01449275	373	1.271964693	0.892	Multi	English	29	0	0.016680148
624	GBR	GBR	United Kingdom	United_Kingdom	Sovereign	1863	0.070634214	88.06578947	1804.699042	186	1	147.6008772	1766.329389	213	85	0	0	0	0	0	0	0	0	0	0	0	0	0	0	5.38035967	0.762476649	15.3587141	0.20040682	106	4.24	0	58.24175824	4.395604396	12.98102266	612.7166687	64.05263158	146	1.195871714	0.892	None	English	29	0.058004594	3.279664755
625	GBR	GBR	United Kingdom	United_Kingdom	Sovereign	1854	0.511913573	83.60185185	1482.460019	177	5	99.54320988	541.5467153	132	63	0	0	0	0	0	0	0	0	0	0	0	0	0	0	6.751365085	2.048219713	17.69800758	0.245697752	26	0.8125	0	52.25225225	6.306306306	15.54018581	548.1323294	52.66666667	112	1.199002978	0.892	None	English	29	0.942600852	35.33330917
626	GBR	GBR	United Kingdom	United_Kingdom	Sovereign	1855	0.363565872	74.38180765	1737.034046	182	-37	140.7205485	1312.801859	252	76	0	0	0	0	0	0	0	0	0	0	0	0	0	0	6.402553757	1.545177211	17.66224861	0.207553789	3108	3.523809524	0.063011972	54.06427221	1.134215501	434.1151207	539.6156127	223.4588644	784	1.071146819	0.892	None	English	29	0.501773025	11.82139635
627	GBR	GBR	United Kingdom	United_Kingdom	Sovereign	1852	0.318652706	87.6031746	2108.708365	194	-1	79.06349206	326.9884102	104	54	1	1	0	0	0	0	0	0	0	0	0	0	0	0	6.444400291	1.641579352	20.84335709	0.743736327	4314	154.0714286	2.803738318	40.18691589	12.14953271	14.55127491	362.9065186	9.904761905	19	1.26189858	0.892	None	English	29	0.392631191	754.9182579
628	GBR	GBR	United Kingdom	United_Kingdom	Sovereign	1866	0.24398407	80.25202466	1498.903217	183	-28	151.5939628	1911.695448	263	72	0	0	0	0	0	0	0	0	6.285714286	0.189189189	0	0	0	0	6.361507489	1.465968998	16.98743248	0.211925641	2877	1.492219917	0.85495283	41.22936321	0.884433962	925.7347359	613.5706261	174.8829376	764	1.237905772	0.892	None	English	29	0.119865353	3.198895567
629	GBR	GBR	United Kingdom	United_Kingdom	Sovereign	1871	0.541883896	75.76869159	1354.691724	168	-18	142.1253894	1706.092679	237	73	0	0	0	0	0	0	0	0	0	0	0	0	0	0	6.939398477	1.989522125	18.98568726	0.431289911	9	0.038961039	0.884955752	26.04298357	1.137800253	109.0968739	667.1393811	208.2803738	612	1.09209053	0.892	None	English	29	0.984639953	1.030340104
630	GBR	GBR	United Kingdom	United_Kingdom	Sovereign	1883	0.021788726	75.39583333	1139.136858	160	0	75.84583333	376.980191	106	48	0	0	0	0	0	0	0	0	0	0	0	0	0	0	7.844978253	3.579470909	17.65909195	1.082526565	1650	71.73913043	0	67.56756757	8.108108108	10.39760773	691.03076	17.4	53	1.206463527	0.892	None	English	29	0	6.029067268
631	GBR	TCA	Turks and Caicos Islands	United_Kingdom	Non-Sovereign	1813	0.027345505	261.7121212	265.2153356	318	207	50.12121212	568.8630625	101	25	9	1	0	0	0	0	0	0	0	0	0	0	245	0.001103144	6.811633945	0.346484353	13.54860687	0.544350505	13030	566.5217391	32.84671533	43.79562044	9.489051095	18.88879226	991.4326267	4.590909091	9	1.133643527	0.892	GBR	English	29	0.007884058	328.6846338
632	GBR	CYM	Caiman Island	United_Kingdom	Non-Sovereign	1664	0.025433886	261.47	203.5280333	325	192	101.6883333	3740.798097	181	29	5	1	1	1	0	0	0	0	0	0	0	0	0	0	6.026850343	1.303493799	12.99459839	0.406991154	1812	35.52941176	9.385113269	69.57928803	1.941747573	41.91531409	634.3185429	21.5	48	1.173631208	0.892	GBR	English	29	0.04711175	33.45451258
633	GBR	GBR	United Kingdom	United_Kingdom	Sovereign	1859	0.162232342	83.20468922	1397.430712	175	-10	119.6486524	1042.977988	200	63	0	0	0	0	0	0	0	0	0	0	0	0	0	0	6.891700923	2.22435454	18.66651154	0.343758136	8707	6.812989045	0.10936133	17.47594051	1.202974628	624.9143117	572.0422718	90.67161716	445	1.166849326	0.892	None	English	29	0.298124937	5.47479651
634	GBR	GBR	United Kingdom	United_Kingdom	Sovereign	1864	0.195904825	88.34090909	1028.949965	162	18	105.8764569	877.6815845	154	61	0	0	0	0	0	0	0	0	0	0	0	0	0	0	7.568677942	2.797637293	19.6753788	0.565041184	2396	14.6097561	1.041666667	9.201388889	0.694444444	78.66166459	650.9665021	10.71328671	117	1.184896488	0.892	None	English	29	0.284653491	8.235278365
635	GBR	GBR	United Kingdom	United_Kingdom	Sovereign	1821	0.302270627	103.2171254	2116.418868	221	5	69.01095821	274.7823907	104	43	0	0	1	1	0	0	7	1	0	0	0	0	0	0	5.549429019	1.232731939	13.9596529	0.238658324	139689	198.7041252	66.91331924	12.36786469	1.374207188	387.7602762	71.95482519	51.10550459	214	1.12923164	0.892	None	English	29	0.524829894	390.4889296
636	GBR	GBR	United Kingdom	United_Kingdom	Sovereign	1875	0.009742204	80.32142857	1356.082058	160	6	101.702381	726.8978174	141	64	0	0	0	0	0	0	0	0	0	0	0	0	0	0	8.324104885	3.344378272	21.66736031	0.694170952	36	1.565217391	0	29.06976744	1.162790698	11.67415807	729.1223202	9.142857143	22	1.292533417	0.892	None	English	29	0	19.10738953
637	GBR	GBR	United Kingdom	United_Kingdom	Sovereign	1823	0.37068256	97.62083333	1409.653386	186	14	73.44027778	312.3265025	113	53	1	1	0	0	0	0	1	1	0	0	0	0	0	0	6.446278413	1.707452103	18.61358452	0.321229726	19241	271	6.115107914	27.3381295	5.755395683	38.11391571	369.2701195	23.58333333	161	1.24574747	0.892	None	English	29	0.736422704	412.9542541
638	GBR	GBR	United Kingdom	United_Kingdom	Sovereign	1867	0.296818595	87.04291045	1177.582138	166	16	122.4620647	1245.370149	178	66	0	0	0	0	0	0	0	0	0	0	0	0	0	0	7.150276273	2.155745281	18.92216301	0.315288246	734	4.705128205	0.698080279	19.54624782	2.443280977	77.6822294	650.3434569	23.55970149	70	1.179011544	0.892	None	English	29	0.540259308	2.551573887
639	GBR	GBR	United Kingdom	United_Kingdom	Sovereign	1868	0.271408295	80.69545455	1412.203367	170	-2	145.8045455	1867.622266	227	78	0	0	0	0	0	0	0	0	0	0	0	0	0	0	6.588821729	1.790015624	17.27054405	0.604532123	54	0.870967742	0	63.71681416	5.752212389	30.30386918	658.8197206	133.5454545	306	1.106009531	0.892	None	English	29	0.987919876	1.030340097
640	GBR	GBR	United Kingdom	United_Kingdom	Sovereign	1880	0.566886253	79.71052632	1301.37096	159	7	99.69298246	683.0063862	138	64	0	0	0	0	0	0	0	0	0	0	0	0	0	0	8.333222667	3.242861271	21.57142448	0.737662494	145	5.576923077	0	23.17073171	4.87804878	11.20578573	743.0703134	6.736842105	25	1.168251161	0.892	None	English	29	0.505237296	10.96049201
641	GBR	GBR	United Kingdom	United_Kingdom	Sovereign	1895	0.082974457	67.85858289	1001.497962	146	-2	98.70336661	912.5018818	153	55	0	0	5	0.893333333	0	0	0	0	0	0	0	0	0	0	8.110299865	3.96754921	19.61385345	0.541266978	10819	6.326900585	0	41.48346738	1.590705987	766.9378975	579.7898218	63.61890781	271	1.3039649	0.892	None	English	29	0.015295513	19.78284482
642	GBR	GBR	United Kingdom	United_Kingdom	Sovereign	1824	0.177267126	95.69363133	1522.26318	189	10	77.81737869	353.8919347	120	53	1	1	0	0	0	0	1	1	0	0	0	0	0	0	6.079291701	1.401120954	17.85858536	0.276946455	50230	38.0530303	1.360272054	7.141428286	0.700140028	683.1204669	350.7104892	46.5443038	144	1.134128828	0.892	None	English	29	0.281644833	84.62001356
643	GBR	GBR	United Kingdom	United_Kingdom	Sovereign	1893	0.024013892	70.24228395	1018.11211	145	4	98.24845679	897.1267404	148	56	0	0	5	1	0	0	0	0	0	0	0	0	0	0	8.089000781	3.914314143	19.52754593	0.384814948	701	13.22641509	0	40.6779661	4.519774011	24.59112727	581.1555295	40.72222222	175	1.140806782	0.892	None	English	29	0	17.90122323
644	GBR	GBR	United Kingdom	United_Kingdom	Sovereign	1899	0.167112241	63.58794588	1148.86939	139	-7	101.9889299	1020.397652	158	57	0	0	5	1	0	0	0	0	0	0	0	0	0	0	8.055831505	4.374782192	20.06863785	0.537221551	2384	8.732600733	0.22675737	20.63492063	1.133786848	120.4503827	551.0614881	52.02214022	268	1.188557381	0.892	None	English	29	0.232841954	5.001177832
645	GBR	GBR	United Kingdom	United_Kingdom	Sovereign	1869	0.032696591	83.8287037	1186.244063	159	11	103.3333333	750.75	146	64	0	0	0	0	0	0	0	0	0	0	0	0	0	0	8.110398829	3.410919321	21.04279709	0.141735554	67	2.68	0	50	8.888888889	12.09992062	702.7980246	16.55555556	95	1.29235181	0.892	None	English	29	0	3.484014733
646	GBR	GBR	United Kingdom	United_Kingdom	Sovereign	1870	0.071724653	80.43274854	1207.716058	159	0	106.0533626	786.4132098	158	64	0	0	0	0	0	0	0	0	0	0	0	0	0	0	8.214397937	3.250257678	21.33188438	0.141735554	674	5.145038168	1.046025105	25.94142259	4.811715481	64.1031466	702.6494383	68.9122807	324	1.222976605	0.892	None	English	29	0.034086726	21.77640113
647	GBR	GBR	United Kingdom	United_Kingdom	Sovereign	1856	0.009317637	85.92013889	1496.999843	177	8	125.8368056	1128.685318	172	76	0	0	0	0	0	0	0	0	0	0	0	0	0	0	6.854154448	1.752939166	18.42585754	0.158892944	162	5.0625	0	72.4137931	11.20689655	16.01363011	565.2476884	15.20833333	45	1.242957425	0.892	None	English	29	0	10.84565139
648	GBR	GBR	United Kingdom	United_Kingdom	Sovereign	1873	0.160683629	79.14276486	1310.013379	161	-17	105.2822997	780.5638758	180	64	0	0	0	0	0	0	0	0	0	0	0	0	0	0	8.208671312	3.73875237	21.66736031	0.610367	2589	3.801762115	0.295483326	29.46390882	1.561840439	324.266566	705.1667236	54.32713178	567	1.212541076	0.892	None	English	29	0.14856337	6.521931779
649	GBR	GBR	United Kingdom	United_Kingdom	Sovereign	1865	0.532872676	89.03431373	1812.762087	185	4	146.9142157	1789.443116	210	85	0	0	0	0	0	0	0	0	0	0	0	0	0	0	5.396195796	0.806641267	15.3587141	0.148787737	176	3.744680851	0	57.22543353	4.046242775	23.37265177	619.6257286	40.88235294	99	1.249758538	0.892	None	English	29	0.064105583	8.287474265
650	GBR	GBR	United Kingdom	United_Kingdom	Sovereign	1822	0.255380827	103.625	2269.746042	220	9	68.9625	249.1621354	93	48	0	0	1	1	0	0	8	1	0	0	0	0	138	0.000548847	4.958081345	0.883938118	12.96138573	0.123162925	11815	358.030303	36.69064748	46.76258993	2.877697842	19.68282058	92.53663677	4.3	7	1.231177644	0.892	None	English	29	0.415366903	996.4236319
651	GBR	FLK	Falkland	United_Kingdom	Non-Sovereign	196	0	57.7875	690.8336854	135	-7	45	82.86753333	64	31	0	0	0	0	0	0	0	0	0	0	0	0	0	0	8.038589468	0.541622213	18.66279984	0.760084331	6	0.058823529	0	19.9017199	4.668304668	55.60628128	671.8315529	15.1	45	1.223873606	0.892	Multi	English	29	0	0.016684714
652	GBR	GBR	United Kingdom	United_Kingdom	Sovereign	1896	0.367152921	67.03368794	1135.396028	140	0	100.0292553	975.3691174	148	57	0	0	5	1	0	0	0	0	0	0	0	0	0	0	8.14089636	4.044145973	19.91645432	0.770080328	439	4.988636364	1	27	5.333333333	41.58047864	552.1953202	15.30851064	124	1.168017128	0.892	None	English	29	0.542220987	1.524956071
653	GBR	BMU	Bermuda	United_Kingdom	Non-Sovereign	1582	0.092503706	216.3269231	1333.433061	300	145	124.5897436	338.7005262	172	93	8	1	0	0	0	0	1	1	0	0	0	0	291	0.000632111	6.499472638	2.04281562	16.45046997	1.101975918	1636	102.25	25.3164557	73.41772152	20.25316456	10.52117975	1105.516939	5.923076923	10	1.356352988	0.892	GBR	English	29	0.002996229	545.9033051
654	GBR	FLK	Falkland	United_Kingdom	Non-Sovereign	204	0	61.39930556	787.7420307	147	-16	39.66319444	66.06321133	56	27	0	0	0	0	0	0	0	0	0	0	0	0	0	0	7.662383278	0.422863069	16.93732262	0.396396428	9	0.310344828	0	25.49019608	12.74509804	14.49065707	560.9942698	92.54166667	322	1.151397488	0.892	Multi	English	29	0	0.016684714
655	GBR	GBR	United Kingdom	United_Kingdom	Sovereign	1881	0.19605526	78.92460317	1120.323681	156	9	96.90277778	623.4469439	134	62	0	0	0	0	0	0	0	0	0	0	0	0	0	0	8.177777549	3.020444886	21.16355324	0.54178673	291	5.596153846	0	47.36842105	2.339181287	24.38985336	763.6674357	19.16666667	57	1.226217237	0.892	None	English	29	0.016461602	11.73333655
656	GBR	GBR	United Kingdom	United_Kingdom	Sovereign	1898	0.123807226	65.45391545	1080.151905	141	0	100.8040541	989.3044166	151	56	0	0	5	1	0	0	0	0	0	0	0	0	0	0	8.048213998	4.307432378	19.71571922	0.619332016	1405	2.951680672	0	22.79555846	1.698236447	208.8311528	572.7068757	52.74012474	178	1.182518396	0.892	None	English	29	0.195535456	4.16604699
657	GBR	TCA	Turks and Caicos Islands	United_Kingdom	Non-Sovereign	1820	0.287263971	259.2484157	299.8428495	318	201	57.46292776	613.3839701	112	31	8	0.909090909	0	0	0	0	0	0	0	0	0	0	223	0.005494505	6.747600297	0.308265349	13.34035969	0.1587044	4508	16.88389513	10.2744097	78.43012125	23.80344608	213.0473374	890.6440317	5.520912548	19	1.136860327	0.892	GBR	English	29	0.512098101	5.306439501
658	GBR	GBR	United Kingdom	United_Kingdom	Sovereign	1874	0.035464768	80.2171875	1378.05573	161	6	101.9671875	730.5809644	143	64	0	0	0	0	0	0	0	0	0	0	0	0	0	0	8.314117432	3.350899769	21.66736031	0.958068311	1935	10.57377049	0	28.85802469	2.00617284	88.86190105	724.9651059	8.15625	49	1.241051791	0.892	None	English	29	0.013353289	16.59133111
659	GBR	TCA	Turks and Caicos Islands	United_Kingdom	Non-Sovereign	1819	0.50545208	259.4125	290.8017188	318	202	56.92916667	599.6960243	110	30	8	1	0	0	0	0	0	0	0	0	0	0	223	0.000549753	6.622138083	0.680985021	13.34035969	0.167139888	29	1.16	6.832298137	76.39751553	29.8136646	21.73748262	902.4244244	4.45	6	1.215219699	0.892	GBR	English	29	0	5.304302403
660	GBR	CYM	Caiman Island	United_Kingdom	Non-Sovereign	1662	0.163064874	264.6923611	172.2092556	320	204	115.3475694	4231.662843	227	21	6.875	1	0	0	0	0	0	0	0	0	0	0	2410.2	0.003008424	6.346535196	1.118659519	13.68212605	0.082886271	45616	184.6801619	14.00407886	61.38681169	0.951733515	202.620601	505.7848013	6.479166667	17	1.214048934	0.892	GBR	English	29	0.097286735	290.8838417
661	GBR	GGY	Guernsey	Guernsey	Sovereign	1745	0.004554424	113.4080756	2030.65835	216	26	69.87628866	446.8710808	108	41	1	1	2	1	0	0	0	0	0	0	0	0	0	0	6.831222177	3.327959226	16.64880753	0.526293635	61817	498.5241935	36.36363636	36.56565657	1.818181818	68.3382399	55.46636822	43.72164948	102	1.215338369	0.892	None	Multi	0	0	917.4112347
662	GBR	FLK	Falkland	United_Kingdom	Non-Sovereign	198	0	56.23705502	641.0261329	131	-5	48.88187702	91.91755168	70	35	0	0	0	0	0	0	0	0	0	0	0	0	0	0	7.887449463	0.452980377	17.76647186	0.787408531	9	0.085714286	0	16.93735499	4.408352668	58.54881328	772.8454251	12.57281553	32	1.302001766	0.892	Multi	English	29	0	0.016604024
663	GBR	JEY	Jersey	Jersey	Sovereign	1769	0.059644857	117.4771574	2337.814936	230	25	70.96235195	469.4763049	112	42	0	0	0	0	0	0	0	0	0	0	0	0	0	0	6.592081762	2.49951841	16.35669327	0.220417738	91369	413.4343891	66.11479029	18.54304636	2.869757174	124.763031	23.03316246	68.11167513	131	1.169967717	NA	None	Multi	0	0.039629043	807.2559791
664	GBR	FLK	Falkland	United_Kingdom	Non-Sovereign	202	0	62.78645833	808.9802789	146	-9	38.70572917	68.23640272	55	26	0	0	0	0	0	0	0	0	0	0	0	0	0	0	7.992975712	0.695054949	18.34560204	0.506889343	6	0.136363636	2.325581395	38.37209302	9.88372093	23.35266191	528.3485411	43.71875	123	1.300537495	0.892	Multi	English	29	0.258512729	0.016684714
665	GBR	GBR	United Kingdom	United_Kingdom	Sovereign	1894	0.006487611	68.48062016	1075.782074	142	7	99.33139535	937.1427013	144	57	0	0	5	1	0	0	0	0	0	0	0	0	0	0	8.09374993	3.949799514	19.77434921	0.300346106	211	5.146341463	1.351351351	46.62162162	12.83783784	19.77674786	566.2600889	33.69767442	80	1.135390983	0.892	None	English	29	0	60.52646758
666	GBR	GBR	Northern Ireland	United Kingdom	Non-Sovereign	1763	0.184778077	83.69081708	1523.173986	190	-23	89.86796467	268.4232336	179	55	1	0.945729537	0	0	0	0	3.248803828	0.555358725	0	0	0	0	0	0	5.438382763	0.817460275	16.3260479	0.031967174	1784454	63.29422197	0.381090909	14.40969697	2.882909091	14093.85891	457.2337342	117.2001569	747	1.138811939	0.892	None	English	29	0.273217046	137.9153509
667	GBR	FLK	Falkland	United_Kingdom	Non-Sovereign	199	0	59.55952381	703.3545446	137	-4	44.45238095	82.44160998	63	31	0	0	2	1	0	0	0	0	0	0	0	0	0	0	7.340922674	0.268720973	16.66167831	0.302183181	1	0.043478261	0	74.48979592	17.34693878	12.74356792	670.5747085	10.66666667	26	1.205567021	0.892	Multi	English	29	0	0.016684714
668	GBR	GBR	United Kingdom	United_Kingdom	Sovereign	1872	0.516981943	81.27777778	1271.518518	164	6	125.6666667	1291.430041	189	70	0	0	0	0	0	0	0	0	0	0	0	0	0	0	7.41281121	2.483207451	19.84625626	0.829459548	3	0.111111111	2.678571429	49.10714286	4.464285714	14.66795587	678.4820117	87.22222222	175	1.249421194	0.892	None	English	29	0.86506384	1.030340111
669	GBR	FLK	Falkland	United_Kingdom	Non-Sovereign	209	0	56.12878725	657.1814808	139	-38	47.61767521	87.34109061	73	31	0	0	2	0.008032129	0	0	0	0	0	0	0	0	0	0	7.500194675	0.282701098	17.60308838	0.266734004	2441	0.199200261	0.010370432	3.650392002	0.601485046	6590.032637	675.3377835	64.68952888	698	1.23475229	0.892	Multi	English	29	0	0.350310462
670	GBR	FLK	Falkland	United_Kingdom	Non-Sovereign	208	0	63.19010417	782.1224704	147	-10	39.8515625	65.91115316	56	27	0	0	0	0	0	0	0	0	0	0	0	0	0	0	7.772837718	0.466348113	16.96957779	0.396396428	9	0.264705882	0.666666667	33.33333333	14.66666667	20.14067645	568.4051076	62.0625	208	1.214230453	0.892	Multi	English	29	0	0.016684714
671	GBR	CYM	Caiman Island	United_Kingdom	Non-Sovereign	1663	0.083448616	263.0810185	206.3991073	324	197	103.2824074	3783.871121	180	29	5	1	0	0	0	0	0	0	0	0	0	0	0	0	6.110705912	1.299154602	13.01733685	0.360416234	143	3.487804878	3.802281369	87.45247148	11.40684411	35.80537325	618.3236799	6.222222222	11	1.172324891	0.892	GBR	English	29	0.164274651	33.45451242
672	GBR	MSR	Montserrat	United_Kingdom	Non-Sovereign	1780	0	250.3374656	123.2393149	316	162	148.1584022	1726.138958	289	69	8.6	1	4	1	7	1	0	0	0	0	5	1	236.2	0.002808989	6.896300594	0.547354032	12.22904396	1.17610383	5023	40.83739837	16.28222524	44.23337856	0.407055631	100.6454731	734.2634155	222.2479339	763	1.087722784	0.892	GBR	English	29	0.110485439	51.33688864
673	GBR	FLK	Falkland	United_Kingdom	Non-Sovereign	207	0	62.80269608	726.1571596	143	-9	43.15482026	74.02070702	61	29	0	0	0	0	0	0	0	0	0	0	0	0	0	0	7.369102935	0.229386718	16.60676575	0.133289799	33	0.151376147	0	18.05555556	3.240740741	117.3276386	634.8925234	26.44117647	199	1.252442079	0.892	Multi	English	29	0	0.016684714
674	GNB	GNB	Guinea-Bissau	Guinea-Bissau	Non-Sovereign	285	0.578621032	261.3012821	69.29680294	329	182	185.0416667	58558.02748	688	0	0	0	2	1	0	0	0	0	0	0	0	0	0	0	3.864332934	0.68577545	8.656896591	0.365982205	14	0.482758621	0	100	7.52688172	24.79715221	26.26401228	14.34615385	35	1.1728706	0.396	PRT	Portuguese	13	0	15.91160663
675	GNB	GNB	Guinea-Bissau	Guinea-Bissau	Non-Sovereign	291	0.564325257	261.8433333	77.42252222	333	178	180.38	58206.48733	694	0	0	0	2	1	0	0	0	0	0	0	0	0	0	0	3.931317528	0.659038642	8.74974823	0.130665615	232	6.823529412	0.888888889	96.88888889	13.33333333	30.64747168	18.95535816	14.4	27	1.107785311	0.396	PRT	Portuguese	13	0	8.239403937
676	GNB	GNB	Guinea-Bissau	Guinea-Bissau	Non-Sovereign	282	0.600618853	261.7675841	75.85062058	330	180	195.7461774	67842.80575	742	0	0	0	2	1	0	0	0	0	0	0	0	0	0	0	3.976548851	0.766683969	8.916819572	0.15736118	5925	53.86363636	15.32033426	43.17548747	4.178272981	97.88941738	58.79425275	15.5412844	29	1.097470334	0.396	PRT	Portuguese	13	0	73.25878854
677	GNB	GNB	Guinea-Bissau	Guinea-Bissau	Non-Sovereign	278	0.620213964	262.7663978	72.51960535	331	182	200.6365591	70300.93153	761	0	0	0	2	1	0	0	0	0	0	0	0	0	0	0	3.932905614	0.795272797	8.793876648	0.284603149	2052	6.237082067	10	68.34146341	2.829268293	279.8674232	56.1609499	11.1483871	34	1.603025307	0.396	PRT	Portuguese	13	1	15.9116065
678	GNB	GNB	Guinea-Bissau	Guinea-Bissau	Non-Sovereign	287	0.571239441	262.087963	73.52184064	331	178	188.9814815	63518.65064	722	0	0	0	2	1	0	0	0	0	0	0	0	0	0	0	3.962819537	0.725894634	8.777451515	0.159816191	236	5.619047619	17.68953069	80.86642599	1.444043321	38.25527024	40.40883235	7.388888889	23	1.156187881	0.396	PRT	Portuguese	13	0	8.239403979
679	GNB	GNB	Guinea-Bissau	Guinea-Bissau	Non-Sovereign	280	0.607327848	262.3313172	68.41580446	332	184	193.140457	63201.29629	731	0	0	0	2	1	0	0	0	0	0	0	0	0	0	0	3.800036425	0.687010521	8.656896591	0.26289323	827	6.312977099	4.423748545	87.42724098	1.979045402	116.3347424	15.06596518	21.20967742	47	1.172050063	0.396	PRT	Portuguese	13	0	15.91160649
680	GNB	GNB	Guinea-Bissau	Guinea-Bissau	Non-Sovereign	288	0.617021368	263.4527027	67.86804553	332	185	182.7815315	57480.95549	696	0	0	0	2	1	0	0	0	0	0	0	0	0	0	0	3.769939433	0.63415933	8.468185425	0.289996684	480	12	0	93.72693727	16.97416974	36.96266047	16.29547581	13.10810811	25	1.175187739	0.396	PRT	Portuguese	13	0	74.70237467
681	GNB	GNB	Guinea-Bissau	Guinea-Bissau	Non-Sovereign	281	0.575477621	260.5559701	72.37688895	328	181	189.0012438	60955.63423	710	0	0	0	2	1	0	0	0	0	0	0	0	0	0	0	3.849359661	0.7125505	8.656896591	0.26289323	8076	112.1666667	3.21888412	82.61802575	8.369098712	62.66339181	30.9451018	15.98507463	27	1.190428287	0.396	PRT	Portuguese	13	0	15.91160644
682	GNB	GNB	Guinea-Bissau	Guinea-Bissau	Non-Sovereign	283	0.704013736	262.2569444	74.36627088	331	180	194.4930556	68224.66256	741	0	0	0	2	1	0	0	0	0	0	0	0	0	0	0	4.025422533	0.750115662	8.889536858	0.282693416	340	17.89473684	27.19298246	28.94736842	0.877192982	15.96965424	70.8713701	13.25	21	1.149936934	0.396	PRT	Portuguese	13	0	8.239403963
683	GNB	GNB	Guinea-Bissau	Guinea-Bissau	Non-Sovereign	293	0.567454218	262.2678571	76.97110022	333	177	178.0099206	56442.70148	686	0	0	0	2	1	0	0	0	0	0	0	0	0	0	0	3.880833288	0.646614308	8.633528709	0.130665615	236	4.538461538	0	100	0.917431193	44.88356138	15.62573546	12.16666667	25	1.215887526	0.396	PRT	Portuguese	13	0	8.239403959
684	GNB	GNB	Guinea-Bissau	Guinea-Bissau	Non-Sovereign	290	0.59114155	261.8594378	81.0939742	334	176	189.5903614	65066.32112	733	0	0	0	2	1	0	0	0	0	0	0	0	0	0	0	3.990014613	0.713395291	8.889536858	0.152241349	1139	12.65555556	1.335559265	91.65275459	5.342237062	81.47402307	31.7788806	14.85542169	30	1.163478837	0.396	PRT	Portuguese	13	0	8.239403933
685	GNB	GNB	Guinea-Bissau	Guinea-Bissau	Non-Sovereign	277	0.595529033	262.7584034	72.59958252	331	183	198.5147059	67679.41469	752	0	0	0	2	1	0	0	0	0	0	0	0	0	0	0	3.834386388	0.743942044	8.638189316	0.26289323	501	3.94488189	10.25331725	79.73462002	4.221954162	112.5211927	43.8705154	8.210084034	19	1.268679403	0.396	PRT	Portuguese	13	1	15.91160646
686	GNB	GNB	Guinea-Bissau	Guinea-Bissau	Non-Sovereign	279	0.583081865	262.2660256	73.89133896	331	181	197.5745192	67528.03818	747	0	0	0	2	1	0	0	0	0	0	0	0	0	0	0	3.883646001	0.767546854	8.793876648	0.26289323	287	2.733333333	4.74137931	92.67241379	2.586206897	94.35812461	48.59736448	10.16346154	29	1.207780623	0.396	PRT	Portuguese	13	1	15.91160645
687	GNB	GNB	Guinea-Bissau	Guinea-Bissau	Non-Sovereign	286	0.567934783	260.4242424	72.59550047	328	180	184.75	58779.51256	689	0	0	0	2	1	0	0	0	0	0	0	0	0	0	0	3.864332934	0.68577545	8.656896591	0.365982205	25	1.388888889	0	98.27586207	3.448275862	15.76999979	32.49361713	22.09090909	32	1.145370107	0.396	PRT	Portuguese	13	0	15.91160645
688	GNB	GNB	Guinea-Bissau	Guinea-Bissau	Non-Sovereign	284	0.567653569	261.512963	74.14135478	330	179	190.7037037	63990.92011	723	0	0	0	2	1	0	0	0	0	0	0	0	0	0	0	3.962819537	0.725894634	8.777451515	0.159816191	325	6.5	0	96.07250755	8.459214502	45.52784744	47.74702939	13.62222222	32	1.162968059	0.396	PRT	Portuguese	13	0	8.239403954
689	GNB	GNB	Guinea-Bissau	Guinea-Bissau	Non-Sovereign	292	0.602631886	261.783701	83.84414154	335	174	188.6023284	65319.40386	731	0	0	0	2	1	0	0	0	0	0	0	0	0	0	0	4.023528364	0.70388176	8.889536858	0.124872379	1806	12.2027027	4.158004158	79.20997921	5.509355509	131.6522733	34.180544	21.80882353	35	1.108204813	0.396	PRT	Portuguese	13	0	8.23940389
690	GNB	GNB	Guinea-Bissau	Guinea-Bissau	Non-Sovereign	289	0.56938863	261.6303132	74.77088468	332	178	183.1543624	59321.6985	707	0	0	0	2	1	0	0	0	0	0	0	0	0	0	0	3.922446882	0.680230978	8.777451515	0.130665615	2139	13.28571429	5.703048181	85.4473943	4.523107178	139.1594885	27.05136359	15.55704698	33	1.171198301	0.396	PRT	Portuguese	13	0	8.239403897
691	GNQ	GNQ	Equatorial Guinea	Equatorial_Guinea	Non-Sovereign	385	0.123744066	255.3148148	75.43587099	303	208	251.2962963	24903.25789	517	6	0	0	1	0.75	0	0	0	0	0	0	0	0	0	0	2.933837831	0.957824432	6.180140972	0.145646632	234	15.6	0	99.15966387	15.96638655	16.11949711	20.64785301	18.55555556	22	1.094486292	0.556	ESP	Multi	0	0	481.4469318
692	GNQ	GNQ	Equatorial Guinea	Equatorial_Guinea	Non-Sovereign	386	0.49016085	212.1144902	46.27249206	312	41	208.8704905	13318.93611	444	36	0	0	2	1	8	0.5	0	0	6.647058824	0.790697674	0	0	2176.5	0.010362694	3.64237941	1.04010369	8.33350563	0.137282789	137930	60.73535887	2.635083047	94.43548952	0.995164342	1950.45631	37.39630193	656.8372093	2867	1.080151011	0.556	ESP	Multi	0	0.422394674	438.5318599
693	GRC	GRC	Greece	Greece	Non-Sovereign	2115	0.526807773	177.0219298	2622.467894	287	78	35.32894737	894.9266505	91	0	0	0	1	1	1	1	0	0	0	0	0	0	0	0	5.751954009	0.952245769	16.14438057	0.072236605	23	0.793103448	2.158273381	89.20863309	16.54676259	19.07351605	104.1254951	154.3684211	299	1.106769778	0.853	TUR	Greek	4	0	15.71925801
694	GRC	GRC	Greece	Greece	Non-Sovereign	2133	0.501537488	180.6403509	3464.991153	323	64	61.99122807	3456.53455	172	1	0	0	5	1	0	0	1	1	0	0	0	0	0	0	5.08862867	0.539772376	13.47845078	0.047789745	31	1.409090909	2.857142857	63.80952381	14.28571429	14.57149584	16.81955635	49.42105263	191	1.239911841	0.853	TUR	Greek	4	0	11.74972621
695	GRC	GRC	Greece	Greece	Non-Sovereign	2123	0.071097314	181.2759259	2382.326622	280	82	33.54444444	784.8811933	83	0	0	0	5	1	0	0	0	0	0	0	0	0	0	0	5.80341604	0.755772232	15.89490891	0.167595133	567	10.90384615	17.27941176	45.95588235	3.676470588	36.88595714	114.2150192	68.68888889	220	1.183809691	0.853	TUR	Greek	4	0	25.32324391
696	GRC	GRC	Greece	Greece	Non-Sovereign	2126	0.051272932	176.99631	2361.77658	279	56	34.97170972	850.861343	107	0	0	0	5	1	0	0	0	0	0	0	0	0	0	0	5.802817119	0.787950545	15.91350365	0.167595133	15615	53.1122449	36.5902965	31.19946092	5.997304582	201.6170009	117.99098	143.6678967	649	1.162843463	0.853	TUR	Greek	4	0.060079351	67.47423025
697	GRC	GRC	Greece	Greece	Non-Sovereign	2156	0.226426146	154.1075949	3661.040169	302	28	43.82770745	619.734175	91	8	0	0	4	0.966666667	1	0.074074074	0	0	0	0	0	0	0	0	5.56274279	1.430351599	19.92435074	0.173528537	33702	46.4214876	58.98955687	13.3784928	4.177250917	483.9698775	68.25259336	69.23347398	376	1.239857343	0.853	TUR	Greek	4	0.171100751	34.69548925
698	GRC	GRC	Greece	Greece	Non-Sovereign	2121	0.539155652	185.125	2959.955208	307	82	50.53333333	2206.982222	137	0	0	0	5	1	0	0	1	1	0	0	0	0	0	0	5.841055652	0.794393984	14.68938541	0.392404616	19	1.357142857	15.78947368	59.21052632	17.10526316	10.51948572	70.41551603	31.1	79	1.313927578	0.853	TUR	Greek	4	0	99.33627537
699	GRC	GRC	Greece	Greece	Non-Sovereign	2111	0.292552703	182.3913333	2774.286885	302	71	49.54933333	2029.74538	140	0	0	0	5	1	6	1	0	0	0	0	0	0	0	0	5.870218237	0.860766928	14.44550514	0.670767188	860	5.972222222	7.994579946	54.20054201	10.43360434	100.6189458	85.46389235	127.352	383	1.280248209	0.853	TUR	Greek	4	0.513574209	11.065034
700	GRC	GRC	Greece	Greece	Non-Sovereign	2129	0.298837787	174.0595238	2873.979537	295	58	34.93707483	803.2495285	96	0	0	0	1	1	0	0	0	0	0	0	0	0	0	0	5.826041371	1.145491567	17.06802177	0.101941027	1031	9.288288288	25.04504505	34.77477477	8.108108108	76.22127393	61.09338798	191.7653061	538	1.214024091	0.853	TUR	Greek	4	0.176071339	18.35268244
701	GRC	GRC	Greece	Greece	Non-Sovereign	2155	0.352719758	162.9479167	2932.583876	300	50	86.70833333	3031.03342	176	12	0	0	0	0	1	1	0	0	6	1	0	0	0	0	4.67326506	0.601847201	12.08804893	0.093072504	35	2.5	0	94.11764706	10.58823529	11.5573172	32.7184145	105.6875	252	1.131217628	0.853	TUR	Greek	4	0	33.79042951
702	GRC	GRC	Greece	Greece	Non-Sovereign	2097	0.53872677	179.8062016	2621.633075	295	66	56.23158915	2804.092807	173	0	0	0	5	1	6	1	0	0	6	0.2	0	0	0	0	6.179734866	0.784763066	14.21349621	0.669053257	1266	12.91836735	2.152641879	47.94520548	10.56751468	69.07604185	132.7758387	243.744186	563	1.148953949	0.853	TUR	Greek	4	0	14.95774836
703	GRC	GRC	Greece	Greece	Non-Sovereign	2153	0.687820087	158.0185185	3731.07116	302	26	41.30092593	533.3706062	85	10	0	0	7	1	8	0.8	0	0	0	0	0	0	0	0	4.976215959	1.046781846	17.34135628	0.294022799	3	0.166666667	0	73.91304348	26.08695652	12.87595795	77.63825834	184.1111111	536	1.221134802	0.853	TUR	Greek	4	1	18.87927119
704	GRC	GRC	Greece	Greece	Non-Sovereign	2128	0.20487372	170.2796634	2443.39291	282	41	39.11823951	1080.455014	129	0	0	0	5	1	7	0.038461538	0	0	0	0	0	0	0	0	5.874965658	0.725016251	15.99894524	0.253124774	14643	23.27980922	28.40909091	58.27020202	3.440656566	432.4566761	126.8528984	271.7748344	889	1.109313846	0.853	TUR	Greek	4	0.065191417	42.00318663
705	GRC	GRC	Greece	Greece	Non-Sovereign	2154	0.51857835	158.9223164	3404.484845	292	48	42.25564972	714.5566149	89	8	0	0	6	1	1	0.333333333	0	0	0	0	0	0	0	0	5.783089378	1.523851751	20.55774689	0.126681879	258	4.095238095	50.79365079	29.84126984	5.079365079	43.27332065	91.36127894	107.3559322	243	1.12999227	0.853	TUR	Greek	4	0	6.150646107
706	GRC	GRC	Greece	Greece	Non-Sovereign	2149	0.652165214	167.0729167	3786.840386	307	45	39.86458333	520.0461155	79	10	0	0	7	1	9	1	0	0	0	0	0	0	0	0	4.890244385	1.079896074	16.76299477	0.387887806	14	0.583333333	0	100	11.66666667	16.32328348	56.52730677	67.9375	220	1.242429575	0.853	TUR	Greek	4	1	18.87927162
707	GRC	GRC	Greece	Greece	Non-Sovereign	2143	0.208237006	171.679567	3322.394614	324	35	80.39605575	3897.939686	192	5	0	0	8	1	10	1	0	0	6.272727273	0.44	0	0	1221.038462	0.012132524	4.831670806	0.6555352	14.95755005	0.323420405	37193	61.78239203	28.13435318	67.11007649	2.726970402	410.3442001	16.10108361	222.8896797	680	1.14628799	0.853	TUR	Greek	4	0.05603919	92.83422437
708	GRC	GRC	Greece	Greece	Non-Sovereign	2117	0.341245913	179.7907801	2648.236595	289	79	34	838.2440773	89	0	0	0	1	1	1	1	0	0	0	0	0	0	0	0	5.77746088	0.961411151	16.14438057	0.072236605	1212	21.26315789	29.6819788	44.16961131	9.540636042	39.0592445	96.15297314	100.4468085	264	1.12510169	0.853	TUR	Greek	4	0.212563434	15.71925801
709	GRC	GRC	Greece	Greece	Non-Sovereign	2148	0.321055132	161.5333333	4091.067232	320	18	42.20448718	504.7240183	87	10	0	0	7	1	9	1	0	0	0	0	0	0	0	0	4.669057051	0.995269656	16.76299477	0.246024907	1733	11.40131579	1.366120219	98.49726776	8.606557377	99.78674749	22.86061442	196.2538462	610	1.165161572	0.853	TUR	Greek	4	0.1504312	48.99400583
710	GRC	GRC	Greece	Greece	Non-Sovereign	2099	0.183719776	163.982509	2696.783927	305	-43	64.07930711	2905.461631	217	0	0	0	2.927813163	1	5.566523605	1	0	0	6.318584071	0.239915074	0	0	147.3703704	0.012863268	5.931321598	0.640403952	15.57423496	0.118165083	573713	48.69402478	30.19645329	53.75107126	0.880084383	8289.810804	91.87669554	489.3703247	2336	1.178616416	0.853	TUR	Greek	4	0.114586793	75.58673807
711	GRC	GRC	Greece	Greece	Non-Sovereign	2096	0.524173547	186.9310345	2493.978598	295	79	61.29597701	2879.075398	165	1	0	0	9	0.666666667	10	1	0	0	0	0	0	0	0	0	5.89235369	0.656096153	15.402174	0.395090252	231	4.914893617	3.643724696	66.39676113	4.048582996	33.83584261	182.884006	85.37931034	277	1.138631302	0.853	TUR	Greek	4	0	4.32348923
712	GRC	GRC	Greece	Greece	Non-Sovereign	2113	0.291418421	177.4112022	2421.899152	281	69	37.69535519	997.4357008	104	0	0	0	5	1	0	0	0	0	0	0	0	0	0	0	5.746570759	0.712021143	15.00860214	0.600550175	262	3.910447761	5.900621118	49.37888199	17.39130435	43.87732567	141.0229149	166.0819672	480	1.126816654	0.853	TUR	Greek	4	0	6.040768189
713	GRC	GRC	Greece	Greece	Non-Sovereign	2147	0.145599982	160.8341557	3043.83077	283	32	41.35169956	804.9421447	101	6	0	0	7	1	9.666666667	1	0	0	0	0	0	0	0	0	5.472436845	1.47320025	18.44159317	0.184980214	10055	31.81962025	10.21437579	64.94325347	4.854981084	215.1742074	73.43055002	187.3421053	706	1.188931031	0.853	TUR	Greek	4	0.100847057	12.81876696
714	GRC	GRC	Greece	Greece	Non-Sovereign	2127	0.069283764	183.3270202	3292.03208	320	65	57.91792929	3047.847355	164	0	0	0	5	1	0	0	1	1	0	0	0	0	0	0	5.543620944	0.679224837	13.44964409	0.336466551	3649	44.5	34.5323741	40.04796163	6.714628297	56.92764077	32.5587778	62.66666667	264	1.260835535	0.853	TUR	Greek	4	0.127458133	99.33627738
715	GRC	GRC	Greece	Greece	Non-Sovereign	2132	0.468698384	182.3815789	2475.610862	283	87	33.85087719	815.6319637	80	0	0	0	5	1	0	0	0	0	0	0	0	0	0	0	5.971391896	0.789696978	16.34104729	0.151187509	38	1.583333333	22.42990654	44.85981308	31.77570093	14.40800969	111.4622135	17.73684211	69	1.322213848	0.853	TUR	Greek	4	0	127.597139
716	GRC	GRC	Greece	Greece	Non-Sovereign	2141	0.287177291	171.4565217	3291.060365	307	54	35.95063406	743.0807265	92	2	0	0	7	1	0	0	0	0	0	0	0	0	0	0	5.90176781	1.329714712	17.3014679	0.177337915	2817	14.59585492	31.16883117	40.95904096	5.794205794	136.2740128	20.19138665	220.4347826	499	1.156989827	0.853	TUR	Greek	4	0.174684878	14.57999031
717	GRC	GRC	Greece	Greece	Non-Sovereign	2098	0.47840922	184.1111111	2570.213348	290	88	47.02777778	1445.156636	121	1	0	0	5	1	7	1	0	0	0	0	0	0	0	0	5.849050085	0.672607061	14.38611507	0.661516905	31	1.631578947	0	40	21.17647059	12.44518024	217.1521504	119.3333333	215	1.211217595	0.853	TUR	Greek	4	0	68.77992088
718	GRC	GRC	Greece	Greece	Non-Sovereign	2118	0.492805313	180.7463768	2332.485455	281	75	36.18115942	942.928744	100	0	0	0	5	1	0	0	0	0	0	0	0	0	0	0	5.836283644	0.679559424	15.48276138	0.504989564	55	1.896551724	15.17241379	53.79310345	20	19.72666236	155.80545	95.60869565	365	1.153233653	0.853	TUR	Greek	4	0.464290325	7.129653421
719	GRC	GRC	Greece	Greece	Non-Sovereign	2124	0.03322623	178.8183908	3383.392401	324	51	60.77183908	3341.016777	177	0	0	0	5	1	7	0.428571429	1	0.571428571	0	0	3	0.142857143	0	0	5.425900131	0.632063798	13.44964409	0.212346971	14514	87.43373494	14.07942238	48.97713598	7.460890493	114.440258	17.52407196	184.6206897	538	1.21405174	0.853	TUR	Greek	4	0.063417095	116.5125535
720	GRC	GRC	Greece	Greece	Non-Sovereign	2106	0.20073604	180.6278953	3187.815227	313	20	73.17052702	5455.459076	228	0	0	0	7	1	7.538461538	1	0	0	6.25	0.238095238	0	0	0	0	5.164215813	0.567674239	12.53549385	0.121412523	107662	53.0877712	9.906487434	80.24547049	2.162478083	1403.683358	16.61596492	196.5236657	1092	1.111077532	0.853	TUR	Greek	4	0.071639657	81.80794225
721	GRC	GRC	Greece	Greece	Non-Sovereign	2107	6.09e-06	182.325	2415.731875	283	87	39.625	1116.655208	99	0	0	0	5	1	0	0	0	0	0	0	6	0.75	0	0	5.767677148	0.677455692	14.66661644	0.170319051	24	1.714285714	33.33333333	63.88888889	37.5	10.00463483	174.6404501	98.6	192	1.136572392	0.853	TUR	Greek	4	0	32.22089304
722	GRC	GRC	Greece	Greece	Non-Sovereign	2103	0.487023906	180.6782407	3172.030538	308	60	68.05787037	4537.412226	208	0	0	0	7	1	6	1	0	0	0	0	0	0	0	0	5.741721968	0.842809001	13.43041897	0.198289022	22	0.536585366	19.90291262	33.49514563	14.5631068	28.41817097	42.19105444	214.8611111	509	1.184510912	0.853	TUR	Greek	4	0	12.416528
723	GRC	GRC	Greece	Greece	Non-Sovereign	2112	0.349351006	177.9267677	2495.714335	283	78	37.41161616	987.3226902	94	0	0	0	1	1	1	1	0	0	0	0	0	0	0	0	5.71429956	0.821991069	15.21844673	0.47513783	231	5.372093023	30.70539419	25.31120332	5.809128631	33.03049042	127.4988461	154.2727273	318	1.166497692	0.853	TUR	Greek	4	0.120677363	23.50705737
724	GRC	GRC	Greece	Greece	Non-Sovereign	2152	0.658743633	164.4907407	3765.943716	305	42	39.94444444	508.906893	79	10	0	0	7	1	8	1	0	0	0	0	0	0	0	0	4.926903665	1.115390088	17.34135628	0.294022799	30	0.714285714	0	93.40101523	9.644670051	27.01210432	67.67578799	82.55555556	255	1.205100974	0.853	TUR	Greek	4	1	18.87927135
725	GRC	GRC	Greece	Greece	Non-Sovereign	2151	0.640500014	161.4249084	3882.001317	311	33	41.27838828	517.6297214	83	10	0	0	7	1	9	1	0	0	0	0	0	0	0	0	4.803540885	0.95646945	16.76299477	0.358550519	1247	12.10679612	2	96.2	14.6	69.22703126	46.06074777	170.4945055	416	1.207705791	0.853	TUR	Greek	4	1	18.87927157
726	GRC	GRC	Greece	Greece	Non-Sovereign	2130	0.504642377	182.4479167	3314.374891	319	70	57.55729167	2977.722304	157	0	0	0	5	1	0	0	1	1	0	0	0	0	0	0	5.506224314	0.747328832	14.12983131	0.047789745	27	1.125	19.2	63.2	21.6	16.89509276	38.87308421	43	145	1.247026403	0.853	TUR	Greek	4	0	43.18810654
727	GRC	GRC	Greece	Greece	Non-Sovereign	2120	0.11146543	175.6909938	2605.394879	294	50	43.93478261	1477.181388	140	0	0	0	5	1	6.888888889	1	0	0	0	0	0	0	0	0	5.880468971	0.752770292	15.56278896	0.549654961	1151	6.324175824	18.57142857	48.79120879	10.32967033	126.1327491	111.1451741	205.1242236	703	1.230972451	0.853	TUR	Greek	4	0	13.98590489
728	GRC	GRC	Greece	Greece	Non-Sovereign	2157	0.456390509	125.8690476	4145.356639	300	-42	54.86239496	728.158829	117	10	0	0	0	0	6.833333333	1	0	0	6.5	0.545454545	0	0	0	0	4.642934177	0.821536558	16.71930313	0.088827007	307	1.09252669	19.71620612	47.19940254	1.568334578	182.7145812	33.67452052	490.8529412	1456	1.074283494	0.853	TUR	Greek	4	0.054214581	15.64730705
729	GRC	GRC	Greece	Greece	Non-Sovereign	2114	0.292242591	179.4308943	2696.732008	292	59	35.18130081	902.2363586	106	0	0	0	1	1	1	1	0	0	0	0	0	0	0	0	5.744695226	1.105023608	16.7075634	0.072236605	9464	40.61802575	19.91525424	56.18644068	4.661016949	162.3579171	96.79469281	112.6195122	576	1.202264694	0.853	TUR	Greek	4	0.045073641	29.70454936
730	GRC	GRC	Greece	Greece	Non-Sovereign	2125	0.000205	178.9215686	2555.195694	288	75	40.35294118	1249.096309	108	0	0	0	5	1	0	0	0	0	0	0	0	0	0	0	5.955797573	0.761182657	15.86224079	0.458667129	32	1.523809524	12.03703704	40.74074074	14.81481481	14.41176039	120.7601634	115.2352941	282	1.20723214	0.853	TUR	Greek	4	0	10.16098118
731	GRC	GRC	Greece	Greece	Non-Sovereign	2146	0.165451407	169.0833333	3164.37964	301	52	46.31212121	1479.432828	124	3	0	0	4	1	8	1	0	0	0	0	0	0	0	0	6.150471767	1.354881428	16.66574287	0.539126217	1541	25.26229508	6.688963211	55.85284281	12.37458194	40.76710675	64.79833539	129.3090909	438	1.151448021	0.853	TUR	Greek	4	0.329835473	9.829689573
732	GRC	GRC	Greece	Greece	Non-Sovereign	2116	0.162846383	176.1203091	2398.165401	282	57	38.4884106	1045.460668	118	0	0	0	5	1	0	0	0	0	0	0	0	0	0	0	5.793976704	0.677880778	15.48276138	0.504989564	1525	9.242424242	11.79302046	56.07701564	8.303249097	113.0969555	147.4218097	189.5695364	664	1.171779796	0.853	TUR	Greek	4	0.323374142	18.1176657
733	GRC	GRC	Greece	Greece	Non-Sovereign	2119	0.482219586	179.3583333	2417.578681	285	79	38.35833333	1086.909514	101	0	0	0	5	1	7	1	0	0	0	0	0	0	0	0	5.847872496	0.771241123	15.56278896	0.615064144	22	0.916666667	6.299212598	44.09448819	11.81102362	16.78666455	148.7240189	124.9	275	1.154076604	0.853	TUR	Greek	4	0	13.89498165
734	GRC	GRC	Greece	Greece	Non-Sovereign	2104	0.100467146	172.7769737	2863.086329	298	65	49.78157895	1767.165982	127	1	0	0	1	1	1	1	0	0	0	0	0	0	0	0	5.496113444	1.325215941	16.77897072	0.065938525	4404	10.9280397	4.56089277	90.29597283	3.930131004	281.9438439	13.8188077	224.1105263	480	1.122757756	0.853	TUR	Greek	4	0.105832726	13.93325895
735	GRC	GRC	Greece	Greece	Non-Sovereign	2134	0.118064191	177.3154321	3042.630867	301	70	33.85679012	722.6039811	84	1	0	0	1	1	0	0	0	0	0	0	0	0	0	0	5.909515262	1.324617728	17.3603611	0.23530966	1023	6.865771812	39.53488372	35.27131783	5.943152455	105.0637198	38.06645775	123.1037037	280	1.213416502	0.853	TUR	Greek	4	0	13.86824403
736	GRC	GRC	Greece	Greece	Non-Sovereign	2108	0.108702762	182.6968954	2427.950475	286	74	40.29820261	1161.362608	115	0	0	0	5	1	0	0	0	0	0	0	6	1	0	0	5.803308964	0.642359748	14.66661644	0.170319051	13506	119.5221239	25.08650519	37.71626298	13.84083045	79.31529586	175.720873	97.31372549	414	1.172274293	0.853	TUR	Greek	4	0.108425966	185.8791662
737	GRC	GRC	Greece	Greece	Non-Sovereign	2135	0.201953245	178.4054054	2532.325461	286	72	36.25375375	940.3269463	94	0	0	0	5	1	0	0	0	0	0	0	0	0	0	0	5.992080986	0.851285388	16.64549255	0.151187509	10766	83.45736434	44.13580247	23.45679012	9.259259259	87.94415726	109.2073425	88.83783784	312	1.21804309	0.853	TUR	Greek	4	0.170639431	88.31328887
738	GRC	GRC	Greece	Greece	Non-Sovereign	2136	0.175017058	177.8155271	2668.923143	289	71	34.34188034	787.8336255	88	1	0	0	1	1	0	0	0	0	0	0	0	0	0	0	5.955962618	0.979337344	16.76263618	0.261745572	14411	113.4724409	42.6984127	25.55555556	7.301587302	87.75559721	79.38255639	102.8376068	335	1.200351991	0.853	TUR	Greek	4	0.028619147	224.7154066
739	GRC	GRC	Greece	Greece	Non-Sovereign	2142	0.208958549	159.645664	3172.110071	309	26	53.90153568	2251.704774	156	0	0	0	4	1	0	0	1	1	0	0	0	0	0	0	5.90589874	0.863082993	15.95045757	0.069893941	6252	16.58355438	6.850770048	73.07488051	6.53212958	257.9317852	46.70476881	411.4390244	985	1.130109518	0.853	TUR	Greek	4	0	32.32243974
740	GRC	GRC	Greece	Greece	Non-Sovereign	2102	0.590903113	181.0902778	2862.255448	302	67	61.35416667	3523.264901	187	0	0	0	5	1	8	1	0	0	0	0	0	0	0	0	6.01602761	0.883941544	13.97555351	0.25907442	91	2.84375	4.458598726	47.77070064	24.20382166	22.02254285	79.95841503	216.5416667	491	1.157375673	0.853	TUR	Greek	4	0	5.167950243
741	GRC	GRC	Greece	Greece	Non-Sovereign	2138	0.547926883	174.6304348	2927.767329	294	63	35.38768116	788.3690794	91	1	0	0	7	1	0	0	0	0	0	0	0	0	0	0	5.918897669	1.186481038	17.02973175	0.361542344	20	0.666666667	0.735294118	57.35294118	16.17647059	18.86256357	56.15996996	149.173913	408	1.197108107	0.853	TUR	Greek	4	0	39.81034393
742	GRC	GRC	Greece	Greece	Non-Sovereign	2144	0.241355155	166.2594136	2987.267988	296	30	39.26080247	943.5617249	115	1	0	0	7	1	0	0	0	0	0	0	0	0	0	0	5.961247166	1.123104414	16.73995399	0.365756154	4983	8.772887324	18.32571228	61.62504397	3.165670067	387.5834094	58.67917427	274.4962963	929	1.179434856	0.853	TUR	Greek	4	0.11135459	24.29162761
743	GRC	GRC	Greece	Greece	Non-Sovereign	2131	0.005536502	180.8948413	3209.629957	314	70	54.42261905	2602.719778	148	0	0	0	5	1	0	0	1	1	0	0	0	0	0	0	5.627944032	0.739692565	14.12983131	0.365558654	994	19.88	15.47169811	70.94339623	18.86792453	35.27124262	49.17509923	60.80952381	194	1.28888459	0.853	TUR	Greek	4	0	65.39441595
744	GRC	GRC	Greece	Greece	Non-Sovereign	2140	0.14067565	170.7050562	2727.732294	290	55	38.01997503	971.2818441	104	1	0	0	4	1	0	0	0	0	0	0	0	0	0	0	5.957113693	1.090749444	16.63396835	0.211277544	8926	31.1010453	45.28561597	33.44803854	2.890571232	198.0753874	86.15617432	217.928839	575	1.17018237	0.853	TUR	Greek	4	0.055447743	43.05793707
745	GRC	GRC	Greece	Greece	Non-Sovereign	2150	0.510085015	167.0689655	3336.234445	319	46	89.17241379	3640.539041	185	9	0	0	8	1	10	1	1	1	0	0	0	0	941	0.000930233	4.17927897	0.57665084	11.02635002	0.05118997	534	14.05263158	0	100	13.93939394	22.53630475	15.03030535	78.75862069	197	1.182884289	0.853	TUR	Greek	4	0	87.47192985
746	GRC	GRC	Greece	Greece	Non-Sovereign	2101	0.588800486	182.462963	2728.808299	293	83	48.19907407	1730.226059	120	1	0	0	1	1	8	1	0	0	0	0	0	0	0	0	5.932504863	1.341192434	17.24242592	0.189548701	191	5.96875	3.205128205	66.02564103	10.25641026	21.73805549	55.13450326	98.38888889	245	1.157174324	0.853	TUR	Greek	4	0	3.052872701
747	GRC	GRC	Greece	Greece	Non-Sovereign	2105	0.109004348	180.8184524	2515.051489	289	75	43.61160714	1415.948562	121	0	0	0	5	1	1	1	0	0	0	0	0	0	0	0	5.817220926	0.711028825	14.6210804	0.445923239	198	3.355932203	14.81481481	42.08754209	13.8047138	40.258698	148.9680183	146.3928571	397	1.128208762	0.853	TUR	Greek	4	0	6.36304722
748	GRC	GRC	Greece	Greece	Non-Sovereign	2137	0.501521239	176.1474359	3248.369287	312	60	53.6025641	2470.169461	149	0	0	0	4	1	0	0	1	1	0	0	0	0	0	0	5.778242707	0.736330397	15.13161755	0.064037018	35	2.058823529	6.25	57.5	16.25	10.66217898	52.66538203	91.15384615	303	1.219194876	0.853	TUR	Greek	4	0	29.68849788
749	GRC	GRC	Greece	Greece	Non-Sovereign	2109	0.480861105	183.8140244	3213.591567	314	61	64.6097561	4004.440834	197	0	0	0	5	1	10	1	0	0	0	0	0	0	0	0	5.574200233	0.748398684	12.84291649	0.104543217	1754	19.93181818	7.383966245	69.19831224	15.40084388	64.41116721	19.06525827	154.5487805	474	1.227809321	0.853	TUR	Greek	4	0.534267419	11.87043385
750	GRC	GRC	Greece	Greece	Non-Sovereign	2145	0.001578029	175.3174603	3515.127488	310	59	36.34920635	689.1554547	86	3	0	0	7	1	0	0	0	0	0	0	0	0	0	0	5.492658709	1.404012436	16.81072235	0.137532577	36	1.44	0	98.50746269	11.94029851	18.01917428	18.98568689	121.9047619	313	1.109530372	0.853	TUR	Greek	4	0	26.33557642
751	GRC	GRC	Greece	Greece	Non-Sovereign	2110	0.502286835	181.1422414	3266.844535	317	53	62.42528736	3606.876454	189	0	0	0	5	1	7	1	0	0	0	0	3	1	74	0.000473934	5.459048669	0.676403451	12.44691753	0.182639703	539	8.555555556	10.78431373	81.37254902	11.11111111	42.03505976	17.56924335	193.4137931	584	1.079743695	0.853	TUR	Greek	4	0.388100369	20.09186195
752	GRC	GRC	Greece	Greece	Non-Sovereign	2100	0.280353432	177.8566582	2757.256838	300	32	60.13804071	3319.426053	197	0	0	0	5	1	8.25	1	0	0	0	0	0	0	0	0	6.107845942	0.857754357	14.17964745	0.181381524	4213	9.575	8.230633803	61.75176056	10.73943662	310.6181848	87.63265532	279.5165394	1086	1.201936762	0.853	TUR	Greek	4	0.186264184	19.87112408
753	GRC	GRC	Greece	Greece	Non-Sovereign	2139	0.50117604	175.215812	3308.71734	314	57	55.27564103	2628.081539	154	0	0	0	4	1	8	0.666666667	1	1	0	0	0	0	0	0	5.65100805	0.68486322	15.13161755	0.064037018	1051	21.44897959	3.813559322	74.15254237	27.54237288	32.8119965	44.12428555	106.5384615	330	1.328098103	0.853	TUR	Greek	4	0	29.68849817
754	GRC	GRC	Greece	Greece	Non-Sovereign	2122	0.179768361	173.6911232	2642.754242	287	59	35.46376812	865.5799923	100	0	0	0	1	1	1	0.75	0	0	0	0	0	0	0	0	5.800293969	0.913316221	16.56000328	0.072236605	2045	17.93859649	23.26388889	59.02777778	5.381944444	78.848178	84.80133309	207.4565217	571	1.186264735	0.853	TUR	Greek	4	0.08626492	33.24336986
755	GRD	GRD	Grenada	Grenada	Sovereign	275	0.178872914	265.6196581	38.68538608	315	207	169.4316239	4776.626105	261	64	0	0	0	0	0	0	0	0	0	0	0	0	0	0	7.00475802	0.762392141	10.59626198	1.13455534	5827	153.3421053	10.83333333	36.25	1.25	32.44355334	213.7587406	53.87179487	188	1.205442678	0.744	GBR	English	1	0.033539755	138.8242434
756	GRD	GRD	Grenada	Grenada	Sovereign	274	0.156238837	259.3743351	35.61924938	320	177	168.4649823	4641.142087	288	46	1.533333333	1	0	0	0	0	0	0	0	0	0	0	0	0	6.909946601	0.766713696	10.51118183	0.721721709	97862	260.9653333	3.318965517	38.8362069	0.25862069	316.6244974	155.2482949	202.5957447	653	1.164014881	0.744	GBR	English	1	0.088163203	304.4949798
757	GRL	GRL	Greenland	Greenland	Sovereign	1723	0.024998671	-43.96016771	6637.228338	110	-195	21.05188679	42.70281452	32	13	0	0	0	0	0	0	0	0	0	0	0	0	0	0	2.916118443	0.508172954	10.02630806	0.243877113	47	0.137026239	0	61.91588785	12.61682243	118.6609382	978.3108282	1	1	1.24114483	0.9	DNK	Multi	0	0	0.280849186
758	GRL	GRL	Greenland	Greenland	Sovereign	1724	0	-45.26515152	6089.412821	93	-194	22.39772727	42.70734332	34	15	0	0	1	0.875	0	0	0	0	0	0	0	0	0	0	3.108974696	0.525490885	10.19332409	0.016127218	1709	44.97368421	0	29.41176471	9.411764706	12.92665701	963.1650536	1	1	1.204062844	0.9	DNK	Multi	0	0	183.6371645
759	GRL	GRL	Greenland	Greenland	Sovereign	1721	0	-25.7302418	3157.554602	111	-147	81.14662447	313.2112769	111	44	0	0	0	0	0	0	0	0	0	0	0	0	0	0	4.816108872	3.529698692	23.32446671	0.07694976	0	0	0	20.69755152	17.22740884	774.4831407	1894.018016	283.6996105	634	1.160329064	0.9	DNK	Multi	0	0	0.324146435
760	GRL	GRL	Greenland	Greenland	Sovereign	1707	0	12.03676471	2357.53981	125	-89	96.11029412	170.3910216	129	73	0	0	0	0	0	0	0	0	0	0	0	0	0	0	6.205736359	2.660312608	23.5865593	0.199213117	511	12.16666667	0	55.55555556	39.21568627	20.93341928	1116.538584	101.4117647	261	1.104822629	0.9	DNK	Multi	0	0	37.27430095
761	GRL	GRL	Greenland	Greenland	Sovereign	1722	0	-21.71327684	2961.158071	103	-129	77.5480226	256.0469374	100	45	0	0	0	0	0	0	0	0	0	0	0	0	0	0	4.775164545	3.339902748	22.09554863	0.027992839	0	0	0	36.72566372	24.77876106	31.0911778	1981.194655	178.3898305	293	1.174298136	0.9	DNK	Multi	0	0	0
762	GRL	GRL	Greenland	Greenland	Sovereign	1730	0	-95.41568512	7818.415163	91	-289	29.44572046	86.12397678	65	11	0	0	0	0	0	0	0	0	0	0	0	0	0	0	2.39733689	0.376987038	6.808574677	0.163425818	0	0	0	24.48087432	19.72677596	249.2949508	1054.909831	738.96702	1602	1.096303817	0.9	DNK	Multi	0	0	0.116368694
763	GRL	GRL	Greenland	Greenland	Sovereign	1727	0	-62.14884696	7218.126224	102	-218	21.70545073	50.04803895	37	12	0	0	0	0	0	0	0	0	0	0	0	0	0	0	2.907208135	0.324302361	7.796233654	0.042138811	232	1.68115942	0	25.80645161	16.12903226	51.20132782	1091.352402	187.7295597	293	1.163411377	0.9	DNK	Multi	0	0	3.226350621
764	GRL	GRL	Greenland	Greenland	Sovereign	1708	0.000845126	15.08712121	2582.768753	129	-86	82.48484848	171.5641642	109	63	0	0	0	0	0	0	0	0	0	0	0	0	0	0	6.044316729	2.455607122	21.2743206	0.358773381	3	0.09375	0	46.51162791	16.27906977	16.91790812	1113.250864	1	1	1.1463337	0.9	DNK	Multi	0	0	0
765	GRL	GRL	Greenland	Greenland	Sovereign	1720	0	-13.17656766	2839.432291	108	-123	77.58333333	282.2113593	104	46	0	0	0	0	0	0	0	0	0	0	0	0	0	0	5.635815203	4.290476244	23.72347069	0.240646794	0	0	0	20.72368421	14.14473684	41.9748429	1958.334414	64.34653465	268	1.111870355	0.9	DNK	Multi	0	0	4.610857823
766	GRL	GRL	Greenland	Greenland	Sovereign	1710	0	12.49358974	2400.981622	124	-89	72.52884615	201.9557292	98	54	0	0	0	0	0	0	0	0	0	0	0	0	0	0	5.493449777	2.191045634	20.53473473	0.212749243	8	0.061538462	0	39.95037221	5.459057072	56.07383255	1056.42303	1	1	1.184661174	0.9	DNK	Multi	0	0	0
767	GRL	GRL	Greenland	Greenland	Sovereign	1729	0	-80.80999545	7437.195637	88	-256	26.19359062	77.32410734	52	11	0	0	0	0	0	0	0	0	0	0	0	0	0	0	3.240600536	0.345288642	9.545286179	0.141018435	117	0.083810888	0	22.89882651	15.79448145	430.8475902	1017.603138	471.6489071	970	1.056120041	0.9	DNK	Multi	0	0	0.18480127
768	GRL	GRL	Greenland	Greenland	Sovereign	1726	0.026411883	-83.01838495	7017.394589	102	-288	32.33442052	83.56505258	73	13	0	0	1	0.014782609	0	0	0	0	0	0	0	0	0	0	2.837182158	0.279178539	11.79743481	0.029960647	991	0.034837939	0.006364866	17.70864826	9.840082743	8589.341191	926.6706686	690.6381346	1827	1.137059845	0.9	DNK	Multi	0	0.000305543	0.092192421
769	GRL	GRL	Greenland	Greenland	Sovereign	1739	0	-147.0610341	14540.01701	71	-343	12.10918621	23.17917919	25	4	0	0	0	0	0	0	0	0	0	0	0	0	0	0	4.397322215	0.559870859	16.38404846	0.154077083	0	0	0	9.597741708	9.174311927	188.0156941	693.7651779	379.3550107	789	1.160792413	0.9	DNK	Multi	0	0	0
770	GRL	GRL	Greenland	Greenland	Sovereign	1728	0	-61.48177083	7105.913161	95	-219	21.08333333	50.01942274	37	12	0	0	0	0	0	0	0	0	0	0	0	0	0	0	2.197699759	0.132211843	6.44537878	0.075467624	1410	32.04545455	0	69.72477064	24.7706422	14.38607921	1073.418137	136.84375	267	1.112266763	0.9	DNK	Multi	0	0	80.0163448
771	GRL	GRL	Greenland	Greenland	Sovereign	1731	0	-77.52058824	8040.032142	85	-254	21.70156863	87.58123468	47	9	0	0	0	0	0	0	0	0	0	0	0	0	0	0	2.721678466	0.29582422	8.388497353	0.131445333	11	0.012672811	0	20.11049724	15.46961326	250.0336034	988.6598435	222.7588235	633	1.169576105	0.9	DNK	Multi	0	0	0.16304115
772	GRL	GRL	Greenland	Greenland	Sovereign	1733	0	-71.33914729	8226.949564	84	-231	18.16472868	76.93802582	35	8	0	0	0	0	0	0	0	0	0	0	0	0	0	0	3.300315092	0.25117817	11.11884117	0.147464871	156	3.466666667	0	35	18	13.80567261	1014.666112	2.76744186	23	1.171677096	0.9	DNK	Multi	0	0	8.856565511
773	GRL	GRL	Greenland	Greenland	Sovereign	1736	0	-80.29223744	8935.571253	82	-244	17.0673516	71.61382556	33	7	0	0	0	0	0	0	0	0	0	0	0	0	0	0	3.410236364	0.179492594	11.87290955	0.037954133	2	0.025974026	0	27.54491018	27.54491018	22.43365998	991.0311808	1	1	1.193016108	0.9	DNK	Multi	0	0	0
774	GRL	GRL	Greenland	Greenland	Sovereign	1705	0	3.734047019	2143.374945	121	-108	135.4231738	316.6553451	184	100	0	0	0	0	0	0	0	0	0	0	0	0	0	0	5.761726399	1.996965237	19.37874413	0.290047318	2	0.004454343	0	34.16493416	8.454608455	197.8296946	1184.496289	292.0503778	885	1.168969015	0.9	DNK	Multi	0	0	0
775	GRL	GRL	Greenland	Greenland	Sovereign	1716	0	-2.522435897	2724.925507	121	-103	114.6942308	330.6533348	149	80	0	0	0	0	0	0	0	0	0	0	0	0	0	0	5.52241464	2.21212236	19.92201996	0.114867285	0	0	0	27.78993435	10.72210066	63.11426785	1441.663283	158.8846154	361	1.218233729	0.9	DNK	Multi	0	0	0
776	GRL	GRL	Greenland	Greenland	Sovereign	1711	0	13.20605023	2406.269043	121	-88	73.3390411	206.7956895	102	54	0	0	0	0	0	0	0	0	0	0	0	0	0	0	6.246207562	3.03375444	22.41540909	0.229716271	6	0.034682081	0	35.24305556	2.777777778	78.3702986	1032.210426	1	1	1.196233579	0.9	DNK	Multi	0	0	0
777	GRL	GRL	Greenland	Greenland	Sovereign	1706	0	1.369791667	1880.660494	118	-106	167.520014	667.4160201	224	105	0	0	0	0	0	0	0	0	0	0	0	0	0	0	5.760961374	1.881722452	18.60661888	0.442564219	5	0.00331785	0	23.55509356	10.54054054	659.4902017	1220.549547	327.6706461	935	1.212105642	0.9	DNK	Multi	0	0	0
778	GRL	GRL	Greenland	Greenland	Sovereign	1712	0	15.625	2286.886751	122	-81	79.09090909	266.3240359	114	54	0	0	0	0	0	0	0	0	0	0	0	0	0	0	6.172109942	3.323918047	20.32689667	0.135949776	0	0	0	43.52941176	1.176470588	11.84553273	974.7238563	1	1	1.109724369	0.9	DNK	Multi	0	0	0
779	GRL	GRL	Greenland	Greenland	Sovereign	1738	0	-117.6064477	12860.13305	77	-295	11.65754258	29.51389222	20	4	0	0	0	0	0	0	0	0	0	0	0	0	0	0	3.816893144	0.222211081	15.85163975	0.163885325	110	0.791366906	0	17.40890688	17.40890688	33.53875544	747.7368347	1	1	1.11854236	0.9	DNK	Multi	0	0	1.544051993
780	GRL	GRL	Greenland	Greenland	Sovereign	1737	0	-90.93361582	9753.566908	80	-257	16.01553672	67.83234982	32	6	0	0	0	0	0	0	0	0	0	0	0	0	0	0	3.726428698	0.257715173	11.66538811	0.221279949	152	2.268656716	0	17.6056338	17.6056338	18.72907728	969.4148531	1	1	1.156219374	0.9	DNK	Multi	0	0	22.3313357
781	GRL	GRL	Greenland	Greenland	Sovereign	1704	0	16.85795455	2211.487098	125	-76	105.5643939	182.2585947	137	83	0	0	0	0	0	0	0	0	0	0	0	0	0	0	5.795185308	2.165868665	20.58449173	0.141699508	2	0.039215686	0	24.5398773	2.45398773	22.25619702	1146.497317	1.090909091	3	1.129628553	0.9	DNK	Multi	0	0	0
782	GRL	GRL	Greenland	Greenland	Sovereign	1725	0.013120914	-44.97988506	6393.222247	100	-195	21.52298851	42.42584884	32	14	0	0	0	0	0	0	0	0	0	0	0	0	0	0	2.993686722	0.521723803	10.44721794	0.243314043	35	1.166666667	0	45.78313253	7.228915663	12.06453037	982.8573409	1	1	1.183976146	0.9	DNK	Multi	0	0	4.420325768
783	GRL	GRL	Greenland	Greenland	Sovereign	1718	0	-36.55348558	4200.514059	116	-170	59.49679487	177.1819992	90	33	0	0	0	0	0	0	0	0	0	0	0	0	0	0	4.238878051	1.321418145	13.2037468	0.15784961	2	0.004444444	0.233463035	25.29182879	11.43968872	175.4213206	836.6227772	484.9495192	965	1.133721556	0.9	DNK	Multi	0	0	0
784	GRL	GRL	Greenland	Greenland	Sovereign	1740	0	-123.7922222	13400.64416	75	-303	10.01666667	19.8418111	19	4	0	0	0	0	0	0	0	0	0	0	0	0	0	0	4.31429716	0.765021438	14.42414379	0.116040215	0	0	0	15.90909091	7.575757576	20.11774678	793.8298328	7.12	49	1.300390458	0.9	DNK	Multi	0	0	0
785	GRL	GRL	Greenland	Greenland	Sovereign	1732	0	-70.58541667	8279.041194	84	-231	18.39375	82.10959635	36	8	0	0	0	0	0	0	0	0	0	0	0	0	0	0	3.703270243	0.213416269	12.33203793	0.036544573	0	0	0	27.67857143	27.67857143	15.41187049	973.3377968	1	1	1.160124282	0.9	DNK	Multi	0	0	3.356991846
786	GRL	GRL	Greenland	Greenland	Sovereign	1714	0	6.625603865	2597.291249	124	-102	74.35869565	222.0426423	108	51	0	0	0	0	0	0	0	0	0	0	0	0	0	0	5.962758998	2.804106954	21.12979507	0.355125755	2	0.023529412	0	32.95454545	4.166666667	36.03642352	1038.199988	138.1449275	308	1.073896744	0.9	DNK	Multi	0	0	0
787	GRL	GRL	Greenland	Greenland	Sovereign	1715	0	3.888888889	2183.1581	103	-91	77.11507937	166.4963939	98	55	0	0	0	0	0	0	0	0	0	0	0	0	0	0	6.035261095	3.705467857	23.37781525	0.105282538	1	0.035714286	0	21.05263158	4.210526316	12.70448614	846.6543345	1	1	1.130518288	0.9	DNK	Multi	0	0	0
788	GRL	GRL	Greenland	Greenland	Sovereign	1735	0	-75.69321237	8553.839166	83	-238	17.34072581	75.01762623	34	7	0	0	0	0	0	0	0	0	0	0	0	0	0	0	3.547138611	0.259999141	11.75965023	0.07389798	147	0.630901288	0.189393939	33.52272727	31.25	73.64960561	993.7234273	1	1	1.171047459	0.9	DNK	Multi	0	0	2.278254789
789	GRL	GRL	Greenland	Greenland	Sovereign	1713	0	15.58333333	2309.295556	122	-81	78.97916667	271.4822743	115	53	0	0	0	0	0	0	0	0	0	0	0	0	0	0	6.244802018	3.299782084	20.32689667	0.135949776	2	0.071428571	0	38.37209302	5.813953488	11.72815434	974.5910351	1	1	1.104797867	0.9	DNK	Multi	0	0	0
790	GRL	GRL	Greenland	Greenland	Sovereign	1717	0	-7.398148148	2832.258733	104	-107	62.37566138	150.2929929	83	46	0	0	0	0	0	0	0	0	0	0	0	0	0	0	4.67951635	1.589792534	20.24227524	0.011140568	300	4	0	51.83486239	2.752293578	29.53266529	815.5612767	1	1	1.143892869	0.9	DNK	Multi	0	0	8.660173203
791	GRL	GRL	Greenland	Greenland	Sovereign	1734	0	-75.73498498	8463.408924	84	-245	18.07094595	79.87211918	38	7	0	0	0	0	0	0	0	0	0	0	0	0	0	0	3.519963019	0.171280726	11.96279335	0.07389798	0	0	0	33.33333333	29.375	65.88745923	991.7053661	35.02702703	224	1.159767316	0.9	DNK	Multi	0	0	3.003570922
792	GRL	GRL	Greenland	Greenland	Sovereign	1709	0	7.209570957	2554.178787	125	-100	76.43811881	200.1306754	108	55	0	0	0	0	0	0	0	0	0	0	0	0	0	0	5.491018213	2.188943144	20.53473473	0.212749243	159	1.358974359	0	29.33333333	2.933333333	51.80858998	1072.201871	132.2772277	311	1.119307483	0.9	DNK	Multi	0	0	2.470577157
793	GRL	GRL	Greenland	Greenland	Sovereign	1719	0	-28.88676845	5075.963618	114	-165	40.66603053	139.8938788	64	27	0	0	2	0.5	0	0	0	0	0	0	0	0	0	0	4.635835101	1.316771863	13.26938629	0.062337808	4	0.026666667	0	22.01405152	3.512880562	57.71060094	811.1311913	65.49618321	279	1.202643555	0.9	DNK	Multi	0	0	13.50679312
794	HND	HND	Honduras	Honduras	Non-Sovereign	1751	0.482424042	261.9292929	185.7749211	320	197	217.1767677	15478.94947	433	72	6.5	1	2	1	7	1	7	1	0	0	0	0	218	0.000571102	5.036632031	0.304938119	12.5016489	0.403879732	1856	43.1627907	0.337837838	95.94594595	4.72972973	41.20060795	36.29402468	6.060606061	30	1.164139005	0.617	ESP	Spanish	2	0	80.82098259
795	HND	HND	Honduras	Honduras	Non-Sovereign	1753	0.675793639	264.5092593	134.256473	316	199	198.0138889	13923.85218	435	61	8	1	2	1	3	1	4	1	6	0.333333333	0	0	218.3333333	0.001711352	6.071704197	0.313859024	13.14461803	0.525577128	3360	51.69230769	0.722891566	70.12048193	3.373493976	56.63803668	46.04837914	94.47222222	295	1.190712279	0.617	ESP	Spanish	2	0	109.9260228
796	HND	HND	Honduras	Honduras	Non-Sovereign	1752	0.453946962	262.9616667	161.2683639	319	198	183.9633333	16474.45606	442	48	8	1	2	1	1.857142857	1	7	1	0	0	0	0	260.1428571	0.003995434	5.978500154	0.663906983	13.64291763	0.074668318	29030	197.4829932	2.549889135	84.25720621	2.549889135	123.9149479	51.26236315	37.84	119	1.296257029	0.617	ESP	Spanish	2	0.040344289	415.9865478
797	HRV	HRV	Croatia	Croatia	Non-Sovereign	2046	0.040520808	139.9275362	3744.187566	294	13	79.69927536	649.1557837	130	45	0	0	1	1	1	1	1	1	0	0	0	0	0	0	4.233941466	0.781341491	14.95783043	0.137554124	768	27.42857143	0	97.56097561	8.943089431	16.83645077	10.62580997	47.73913043	129	1.227002335	0.812	AUT	Serbo-Croatian	3	0	4.992230313
798	HRV	HRV	Croatia	Croatia	Non-Sovereign	2042	0.672351787	160.4278607	3365.57219	297	43	71.3880597	747.9476871	119	28	0	0	1	1	0	0	1	1	0	0	0	0	0	0	4.087132484	0.494103591	13.25549603	0.136316359	829	11.51388889	4.863221884	79.33130699	9.118541033	45.18425207	23.15479954	85.17910448	318	1.224856167	0.812	AUT	Serbo-Croatian	3	1	12.85118131
799	HRV	HRV	Croatia	Croatia	Non-Sovereign	2049	0.512740315	140.45	3804.385648	289	17	83.15	629.938611	132	48	0	0	0	0	0	0	4	1	0	0	0	0	0	0	4.349960277	0.932209867	15.66222	0.21663484	894	24.83333333	0	100	5.681818182	23.85405286	19.75967986	26.53333333	91	1.263972822	0.812	AUT	Serbo-Croatian	3	0	4.992230323
800	HRV	HRV	Croatia	Croatia	Non-Sovereign	2050	0.508956076	139.7944444	3814.195895	288	15	84.03888889	614.7099693	134	50	0	0	0	0	0	0	4	0.6	0	0	0	0	0	0	4.389963597	1.022213718	16.25448608	0.259297252	233	13.70588235	0	95	8.75	10.42586267	30.05728921	41.93333333	132	1.195183602	0.812	AUT	Serbo-Croatian	3	0	4.992230415
801	HRV	HRV	Croatia	Croatia	Non-Sovereign	2043	0.632659672	154.5763403	3362.767621	294	26	61.80769231	424.4018737	104	29	0	0	1	1	1	1	0	0	0	0	0	0	0	0	3.858534773	0.470629931	11.53210735	0.121826656	3185	21.09271523	3.857566766	84.42136499	4.154302671	91.67270913	36.67330558	157.7552448	531	1.182785309	0.812	AUT	Serbo-Croatian	3	0.000449857	33.10668041
802	HRV	HRV	Croatia	Croatia	Non-Sovereign	2047	0.173221654	139.7782828	3748.982538	296	10	79.26313131	617.9238962	131	42	0	0	1	0.5	1	0.25	3	0.75	0	0	0	0	0	0	4.364110599	0.900546969	15.66222	0.21663484	1618	8.340206186	0.674157303	84.94382022	7.415730337	120.1592395	14.66339365	64.7030303	219	1.255950588	0.812	AUT	Serbo-Croatian	3	0.28939055	4.992230322
803	HRV	HRV	Croatia	Croatia	Non-Sovereign	2045	0.564278154	143.8253968	3719.762409	297	17	75.0952381	616.0385487	124	41	0	0	1	1	0	0	0	0	0	0	0	0	0	0	3.993299236	0.629943562	13.60626984	0.159939855	30	1.153846154	0	56.19834711	5.785123967	16.65736342	11.11915831	38.57142857	110	1.285046661	0.812	AUT	Serbo-Croatian	3	1	4.992230287
804	HRV	HRV	Croatia	Croatia	Non-Sovereign	2053	0.554288849	143.7395833	3788.160048	282	28	84.328125	462.2071126	130	54	0	0	0	0	0	0	4	1	0	0	0	0	0	0	4.735270937	1.705326151	16.27961731	0.202216357	269	9.962962963	6.870229008	92.36641221	25.95419847	17.94322649	26.18420541	27.5625	71	1.247307205	0.812	AUT	Serbo-Croatian	3	0	34.39150946
805	HRV	HRV	Croatia	Croatia	Non-Sovereign	2051	0.528264223	140.6759259	3832.69333	286	20	85.73148148	620.7962107	134	51	0	0	0	0	0	0	4	1	0	0	0	0	0	0	4.373412846	1.21585983	16.25448608	0.430842668	793	34.47826087	0	100	13.04347826	15.23145649	31.24432266	27.27777778	59	1.166131103	0.812	AUT	Serbo-Croatian	3	0	4.99223027
806	HRV	HRV	Croatia	Croatia	Non-Sovereign	2044	0.557247242	143.4803922	3720.081795	297	13	74.49183007	602.8547007	125	40	0	0	1	1	0	0	0	0	0	0	0	0	0	0	4.185080402	0.713469685	14.95783043	0.117656536	50	0.892857143	0	24.51361868	2.33463035	35.04894725	12.82567513	56.7254902	201	1.299267404	0.812	AUT	Serbo-Croatian	3	1	4.992230315
807	HRV	HRV	Croatia	Croatia	Non-Sovereign	2048	0.021974233	138.7569444	3794.325473	292	14	82.48958333	658.3267143	132	46	0	0	1	1	1	0.5	2.5	1	0	0	0	0	0	0	4.269717226	0.829882659	15.66222	0.145621017	225	9.375	0	100	10.43478261	15.69329823	11.61013858	49.58333333	102	1.206560627	0.812	AUT	Serbo-Croatian	3	0	66.58456135
808	HRV	HRV	Croatia	Croatia	Non-Sovereign	2052	0.509227232	140.034188	3849.63668	288	17	86.42735043	659.5427717	136	51	0	0	0	0	0	0	4	0.714285714	0	0	0	0	0	0	4.692484746	1.702568556	16.25448608	0.259297252	488	11.61904762	0	98.52216749	13.79310345	27.50348359	23.15018677	22.87179487	70	1.158802119	0.812	AUT	Serbo-Croatian	3	0	4.992230322
809	HTI	HTI	Haiti	Haiti	Sovereign	1747	0	258.3024194	134.9697855	326	175	129.9583333	1868.648173	253	66	5	1	0	0	0	0	9	1	0	0	0	0	148	0.00114482	4.40358032	0.303641747	10.41252136	0.240272686	3940	62.53968254	1.643835616	69.5890411	0.821917808	50.48787747	779.1799275	74.72580645	207	1.06439301	0.471	FRA	Multi	3	0	125.6392441
810	HTI	HTI	Haiti	Haiti	Sovereign	1748	0	251.8290927	123.5901476	335	142	87.21548323	2388.34212	244	19	1	1	0	0	1	0.628571429	9.371428571	1	6	0.03030303	0	0	150	0.020022883	3.610724178	0.302325428	7.591734886	0.392691165	79039	93.42671395	7.140015911	6.901352426	0.397772474	686.5523225	774.6118993	216.0662722	761	1.344782207	0.471	FRA	Multi	3	0	247.6837995
811	HTI	HTI	Haiti	Haiti	Sovereign	1750	0	250.5171233	177.9888142	330	167	120.1872146	2390.938547	336	46	3.625	1	0	0	0	0	1	1	6	0.111111111	0	0	291	0.001714286	6.280348109	1.184118383	14.03176022	0.352852672	32985	149.9318182	2.850712678	37.43435859	0.225056264	182.4946252	927.8553101	139.7351598	323	1.131018744	0.471	FRA	Multi	3	0	238.1880336
812	HTI	HTI	Haiti	Haiti	Sovereign	1749	0.000640777	238.7647609	135.3239903	351	20	128.0709631	3654.98649	464	6	3.778120185	1	1	0.498841699	1	0.354637568	8.249415433	1	6.179775281	0.137451737	0	0	155.9380054	0.636363636	4.174960263	0.200427051	12.77360153	0.137168229	9515095	295.8857827	24.02774506	13.72647559	0.63813637	26100.66981	686.2038771	414.79816	2524	1.178727255	0.471	FRA	Multi	3	0.000768518	454.7429897
813	HTI	HTI	Haiti	Haiti	Sovereign	1746	0	265.745614	113.8056072	329	188	152.4078947	5727.108963	316	54	1	1	0	0	1	1	9	1	0	0	0	0	148	0.001145475	5.238405704	0.601298758	10.23395252	0.378897488	14127	247.8421053	17.4556213	39.05325444	2.071005917	46.0341084	713.628393	9.228070175	27	1.153455222	0.471	FRA	Multi	3	0	342.7748922
814	IDN	IDN	Indonesia	Indonesia	Sovereign	456	0.052658418	253.2381974	39.39525674	317	176	141.7153076	5367.604808	332	12	1	1	1	1	6	0.777777778	1	1	7	0.444444444	0	0	0	0	4.408899019	0.789330307	9.168617249	0.03200848	137669	590.8540773	7.02364395	8.970792768	0.347705146	196.3727703	1178.27575	210.9055794	507	1.07967689	0.684	NLD	Indonesian	51	0.015341827	565.7746676
815	IDN	IDN	Indonesia	Indonesia	Sovereign	455	0	263.0462963	50.59353573	326	190	91.22222222	3359.718107	190	13	0	0	1	1	8	1	1	1	0	0	6	1	0	0	3.377467473	0.557914192	8.270151138	0.358685941	1389	154.3333333	21.05263158	69.73684211	28.94736842	10.1988971	762.603305	-3.222222222	-1	1.149266855	0.684	NLD	Indonesian	51	0	124.7028084
816	IDN	IDN	Indonesia	Indonesia	Sovereign	448	0.27642212	262.0390071	73.7568912	330	181	88.13829787	8235.474534	250	1	5	1	5	1	6	1	0	0	0	0	0	0	0	0	4.85340782	1.478112549	11.59549522	0.38219744	1298	28.2173913	53.71024735	9.540636042	6.007067138	38.70620769	590.7700919	55.76595745	142	1.110209468	0.684	NLD	Indonesian	51	0.023794874	175.1323362
817	IDN	IDN	Indonesia	Indonesia	Sovereign	447	0.716407743	269.8703704	70.17866956	332	199	102.3518519	12410.37208	321	0	5	1	5	1	0	0	0	0	0	0	0	0	0	0	5.146584411	1.933491472	11.275177	0.209526047	316	21.06666667	14.28571429	41.07142857	7.142857143	15.28278724	472.5800971	17	34	1.081913188	0.684	NLD	Indonesian	51	0.994872479	103.0580112
818	IDN	IDN	Indonesia	Indonesia	Sovereign	449	0.234514739	266.8362008	62.68355466	334	183	108.5990169	13755.39613	358	0	5	1	5	1	6.069767442	0.716666667	0	0	6.5	0.035087719	0	0	0	0	4.830465456	1.69993274	11.05739975	0.209526047	140903	95.14044564	6.976996528	58.32248264	1.627604167	1259.330212	470.3869513	88.625	406	1.192906916	0.684	NLD	Indonesian	51	0.008790118	103.0580116
819	IDN	IDN	Indonesia	Indonesia	Sovereign	452	0.272315821	239.3480022	78.70392823	329	120	147.1906953	11254.41092	518	1	1	0.263461538	1.825	1	8.295585413	0.998084291	1	0.990421456	6.521126761	0.136538462	0	0	2203	0.004424779	3.235523667	0.553157936	9.9274683	0.089176461	682661	53.48750294	1.078308732	70.75806855	0.223917938	10922.60778	688.76791	327.9301557	1153	1.549267257	0.684	NLD	Indonesian	51	0.106210941	70.41178623
820	IDN	IDN	Indonesia	Indonesia	Sovereign	487	0.247725466	228.6625683	37.73676985	318	93	166.613388	17877.44279	797	9	0	0	1	1	6	1	0	0	0	0	6	1	0	0	3.614927338	0.824327699	9.435590744	0.216490835	924	5.162011173	13.94527802	51.10326567	1.58870256	155.2456576	975.1189345	471.8142077	1733	1.039623892	0.684	NLD	Indonesian	51	0.49545359	107.7409235
821	IDN	IDN	Indonesia	Indonesia	Sovereign	485	0.494914114	264.3853496	83.00838653	321	207	147.8188546	8972.625588	294	27	0	0	4	0.65625	0	0	0	0	0	0	0	0	0	0	5.058384518	1.802752411	9.496483803	0.341997236	477	0.653424658	0	99.78247973	0.395491398	690.9641553	448.7161681	8.583011583	24	1.056560134	0.684	NLD	Indonesian	51	0.98965559	6.391837645
822	IDN	IDN	Indonesia	Indonesia	Sovereign	585	0.016446884	271.7348485	31.21393622	318	228	213.9128788	13247.88405	395	65	0	0	4	1	1	1	0	0	0	0	0	0	0	0	5.175196042	2.078720627	10.58616161	0.365251094	39511	369.2616822	1.383125864	63.90041494	0	98.32939762	685.1573686	26.04545455	58	1.178362612	0.684	NLD	Indonesian	51	0	421.5099179
823	IDN	IDN	Indonesia	Indonesia	Sovereign	459	0.614320773	247.8655149	51.09010692	323	142	128.8262195	10554.92729	498	13	0	0	1	1	6	1	0	0	7.25	0.444444444	0	0	0	0	2.58929946	0.602605867	7.682298183	0.175205499	16865	69.69008264	8.759590793	47.37851662	2.109974425	212.9380718	883.6440793	149.3495935	697	1.275279593	0.684	NLD	Indonesian	51	1	78.56356921
824	IDN	IDN	Indonesia	Indonesia	Sovereign	542	0.192446301	268.9284188	52.44366263	321	218	164.957265	9591.913881	290	16	0	0	7	1	9	1	0	0	0	0	0	0	0	0	5.760633796	2.305525058	11.27878189	0.152161509	527	6.34939759	0.897666068	74.50628366	2.154398564	76.27948886	546.3707161	68.37179487	201	1.184865555	0.684	NLD	Indonesian	51	0.384799089	25.28256288
825	IDN	IDN	Indonesia	Indonesia	Sovereign	539	0	265.3550532	65.9321108	321	212	249.8679078	3483.299665	357	165	0	0	0	0	0	0	0	0	0	0	0	0	0	0	2.86589446	0.848206367	7.37719059	0.049706519	41	0.226519337	0	100	0.363108206	188.5212513	600.4970215	13.79255319	23	1.101417771	0.684	NLD	Indonesian	51	0	6.147243458
826	IDN	IDN	Indonesia	Indonesia	Sovereign	469	0.004831761	256.6911765	43.72094865	313	189	121.6813725	12726.77535	368	7	0	0	1	1	1	1	1	1	0	0	0	0	0	0	2.94651488	0.487430798	6.765119076	0.235609189	94	5.529411765	0	100	32.03883495	14.29541151	1101.516263	7.058823529	9	1.242713284	0.684	NLD	Indonesian	51	0	68.00189254
827	IDN	IDN	Indonesia	Indonesia	Sovereign	470	0.628451681	266.7361111	45.68267767	315	206	93.56944444	7386.557679	247	3	0	0	8	1	8	1	0	0	0	0	4	1	523	0.008510638	2.939975401	1.028869146	8.00342083	0.179154217	164	11.71428571	54	21	4	14.22563804	719.9437671	22.5	55	1.061484081	0.684	NLD	Indonesian	51	0.992219878	68.9724823
828	IDN	IDN	Indonesia	Indonesia	Sovereign	471	0.149186267	264.5364583	45.68389214	316	201	94.80208333	7457.948459	251	3	0	0	8	1	8	1	0	0	0	0	4	1	490	0.002123142	2.939975401	1.028869146	8.00342083	0.179154217	1522	95.125	32.69230769	28.84615385	1.923076923	14.22975842	720.9047701	70.1875	174	1.093581565	0.684	NLD	Indonesian	51	0.024968888	68.97248077
829	IDN	IDN	Indonesia	Indonesia	Sovereign	484	0.392232658	244.079497	37.61493957	312	157	167.1960784	21416.22406	717	13	0	0	1	1	9.470588235	1	1	1	6	0.357142857	4	0.941176471	0	0	3.297005326	0.620325383	7.696255684	0.089756675	5031	12.96649485	1.025430681	90.93519278	0.697292863	332.9711229	1068.25236	177.3657289	523	1.085949917	0.684	NLD	Indonesian	51	0.762512544	68.00189228
830	IDN	IDN	Indonesia	Indonesia	Sovereign	552	8.1e-06	266.3	67.31814811	315	218	185.4277778	4456.975155	282	80	0	0	4	1	0	0	0	0	0	0	0	0	0	0	4.956481795	1.825093572	9.70248127	0.132497489	243	20.25	0	100	6.428571429	18.93632266	644.7987264	20	22	1.096489505	0.684	NLD	Indonesian	51	0	11.9922642
831	IDN	IDN	Indonesia	Indonesia	Sovereign	488	0.206780259	240.396294	49.36876952	322	121	112.9827327	7974.340113	348	2	0	0	7.571428571	1	9.666666667	1	3.5625	1	6.465753425	0.744897959	0	0	859.1341463	0.168032787	2.805548171	0.821874969	7.374553204	0.104307875	123746	49.57772436	1.341721769	83.8800796	0.391603004	2127.36084	697.4948808	555.2022932	1752	1.115468631	0.684	NLD	Indonesian	51	0.029314224	68.97248192
832	IDN	IDN	Indonesia	Indonesia	Sovereign	450	0.264773712	261.1754115	70.87344434	330	177	94.23731139	9743.531774	273	1	5	1	5	1	4.095238095	1	0	0	0	0	0	0	0	0	4.753035933	1.509091921	11.59549522	0.088533767	24266	51.19409283	9.744253804	24.63580447	1.165425704	422.3436789	572.6789137	94.74897119	274	1.082871562	0.684	NLD	Indonesian	51	0.004275644	175.1323348
833	IDN	IDN	Indonesia	Indonesia	Sovereign	457	0.641318553	253.2666667	49.99185189	322	172	109.5388889	8454.787006	302	12	0	0	0	0	0	0	0	0	0	0	0	0	0	0	2.58929946	0.602605867	7.682298183	0.175205499	686	45.73333333	24.76190476	30.47619048	11.42857143	15.0193106	903.0823767	45.26666667	139	1.276930677	0.684	NLD	Indonesian	51	1	78.56356862
834	IDN	IDN	Indonesia	Indonesia	Sovereign	492	0	270.9903292	85.86704723	327	217	152.9316872	14119.32474	372	4	0	0	2	1	7	0.588235294	0	0	0	0	0	0	0	0	5.907593906	2.492104133	11.69158649	0.173697725	9350	22.58454106	4.77484472	24.22360248	0.621118012	351.4780202	367.9761087	20.60987654	73	1.185193271	0.684	NLD	Indonesian	51	0	25.28256293
835	IDN	IDN	Indonesia	Indonesia	Sovereign	478	0.00010157	263.905303	83.56145274	320	207	147.3863636	8947.707128	293	31	0	0	4	1	0	0	0	0	0	0	0	0	0	0	4.388778046	1.427705798	9.496483803	0.126354009	9	0.391304348	0	100	0.595238095	21.97869797	460.0048593	16.72727273	23	1.075030823	0.684	NLD	Indonesian	51	0	6.391837597
836	IDN	IDN	Indonesia	Indonesia	Sovereign	494	0.026178313	237.0927398	37.26978018	338	48	170.8773352	10078.8239	529	3	1	1	1.94921875	1	3.95412844	0.861660079	1	0.687747036	7.036649215	0.74609375	6.583333333	0.56916996	729.7424242	0.133603239	4.177149321	0.724285149	8.563509941	0.120452233	3857585	605.2063069	13.13072376	56.73406225	0.428727264	5387.069896	1198.96644	453.970403	2805	1.111102313	0.684	NLD	Indonesian	51	0.038165328	781.7122009
837	IDN	IDN	Indonesia	Indonesia	Sovereign	451	0.259162043	269.7642003	48.43066912	335	199	109.8905082	14877.5482	363	1	0	0	5	1	7	1	0	0	0	0	0	0	0	0	3.499623345	0.989620304	9.018489838	0.175674275	8212	31.34351145	5.696969697	56.06060606	2.363636364	225.6151194	513.3278097	46.75336323	161	1.159849819	0.684	NLD	Indonesian	51	0.019174032	66.69347828
838	IDN	IDN	Indonesia	Indonesia	Sovereign	483	0	267.2154088	100.0677113	329	194	120.9944969	7687.818879	312	12	1	1	8	1	8	1	1	1	0	0	0	0	518.25	0.008281573	5.302501847	2.128444438	10.8877964	0.346636772	4019	36.87155963	4.76900149	25.18628912	0.44709389	91.55048248	544.5298792	61.20754717	323	1.083812835	0.684	NLD	Indonesian	51	0	16.67354335
839	IDN	IDN	Indonesia	Indonesia	Sovereign	535	0.142671566	267.6666667	66.60763889	317	220	174.3125	6326.397135	292	58	0	0	4	1	0	0	0	0	0	0	0	0	0	0	5.749090592	2.200208527	10.91812038	0.069078095	34	11.33333333	0	100	11.50442478	15.78522011	574.4049017	8	12	1.261796095	0.684	NLD	Indonesian	51	1	11.9922641
840	IDN	IDN	Indonesia	Indonesia	Sovereign	458	0	253.0641026	45.83514132	313	180	100.0865385	6292.845938	242	9	0	0	1	1	6	1	1	1	0	0	0	0	0	0	3.79144156	0.724860434	8.395154953	0.054148141	1298	41.87096774	43.68421053	55.26315789	13.15789474	25.13464991	1008.499276	16.26923077	45	1.298086747	0.684	NLD	Indonesian	51	0	68.00189304
841	IDN	IDN	Indonesia	Indonesia	Sovereign	537	0	263.3195276	19.28230134	325	194	122.5512309	14119.95833	424	0	0	0	5	1	0	0	0	0	0	0	0	0	0	0	4.574941774	1.170339142	9.960032463	0.151699841	138420	272.480315	9.584764283	28.87917577	1.342491414	438.6613888	1330.58092	44.21956088	305	1.228762165	0.684	NLD	Indonesian	51	0	507.8350931
842	IDN	IDN	Indonesia	Indonesia	Sovereign	551	0.007131539	266.4166667	64.47431268	316	218	183.2990196	4780.175582	284	75	0	0	4	0.5	0	0	0	0	0	0	0	0	0	0	4.83533746	1.704138783	9.70248127	0.132497489	178	11.86666667	0	100	6.976744186	17.7653479	634.48301	16.41176471	30	1.09606251	0.684	NLD	Indonesian	51	0	11.99226388
843	IDN	IDN	Indonesia	Indonesia	Sovereign	460	0	251.0194444	43.50638113	311	179	122.1611111	10936.5446	328	14	0	0	1	1	8	1	1	1	0	0	4	0.5	0	0	3.362835391	0.583862151	7.955337048	0.06570778	917	29.58064516	7.96460177	84.95575221	9.734513274	30.73590416	1036.020294	52.13333333	90	1.194793313	0.684	NLD	Indonesian	51	0	68.00189232
844	IDN	IDN	Indonesia	Indonesia	Sovereign	461	0.003471867	253.6466667	42.99408889	312	184	118.3466667	10498.98409	313	12	0	0	1	1	10	1	1	1	0	0	4	1	0	0	3.192752416	0.522401324	7.18675375	0.190949351	646	24.84615385	7.954545455	85.79545455	2.272727273	24.27447585	1046.073255	13.68	29	1.207543201	0.684	NLD	Indonesian	51	0	68.0018918
845	IDN	IDN	Indonesia	Indonesia	Sovereign	489	0	268.8710506	97.60617879	329	198	123.7308452	7509.791172	304	12	1	1	8	1	8.315789474	1	1	0.684210526	0	0	0	0	595.3684211	0.038854806	5.329829812	2.172106547	10.8877964	0.346636772	42866	101.5781991	2.635542169	65.85090361	0.376506024	362.801254	519.6877364	29.97630332	261	1.092469833	0.684	NLD	Indonesian	51	0	16.67354335
846	IDN	IDN	Indonesia	Indonesia	Sovereign	490	0	268.775	91.37104167	326	211	154.6979167	13665.66265	362	5	0	0	8	1	7	1	0	0	0	0	0	0	37.5	0.004081633	5.649705847	2.343057735	11.62847042	0.543505669	1128	21.69230769	9.221902017	22.76657061	3.458213256	46.76563158	421.2246789	46.85	133	1.155769081	0.684	NLD	Indonesian	51	0	16.67354315
847	IDN	IDN	Indonesia	Indonesia	Sovereign	543	0.584595299	267.575	66.78520833	316	219	176.3083333	6162.627431	292	61	0	0	0	0	0	0	0	0	0	0	0	0	0	0	5.160237432	1.82400141	10.0458746	0.193450391	193	24.125	0	100	0	13.33805935	593.077756	10.2	21	1.158220487	0.684	NLD	Indonesian	51	0	11.99226385
848	IDN	IDN	Indonesia	Indonesia	Sovereign	571	0	265.7612994	62.41403131	314	219	192.7076271	3442.115202	277	93	0	0	0	0	0	0	0	0	0	0	0	0	0	0	4.050537805	1.278358748	8.808837891	0.134607658	1410	25.63636364	0	100	0	55.86493912	707.4377343	21.05084746	37	1.093962191	0.684	NLD	Indonesian	51	0	11.99226401
849	IDN	IDN	Indonesia	Indonesia	Sovereign	454	0.232552372	252.0952381	57.31660999	325	167	115.0714286	7815.57143	296	16	0	0	1	1	1	1	0	0	0	0	0	0	0	0	2.611053904	0.361238383	6.666845322	0.085974045	370	26.42857143	6.293706294	34.96503497	8.391608392	18.85738209	835.3591552	107.5	237	1.064087536	0.684	NLD	Indonesian	51	0.032987081	239.8148785
850	IDN	IDN	Indonesia	Indonesia	Sovereign	482	0.192155174	251.0922726	45.06932399	319	136	104.4324454	8298.602918	308	3	0	0	8	1	8.066666667	1	0	0	6.428571429	0.116666667	5.203703704	0.9	516.8253968	0.130705394	2.968535533	1.026531853	8.18036747	0.157908976	113136	76.18585859	7.642834173	57.31589667	1.104084039	1274.375964	710.0132421	307.7717783	1345	1.19157912	0.684	NLD	Indonesian	51	0	104.8165729
851	IDN	IDN	Indonesia	Indonesia	Sovereign	453	0.200047845	247.0375931	72.63985773	335	88	113.9871193	10141.01278	373	1	1	0.45688351	7.287443268	1	8.829007634	1	3.838785047	0.653435115	6.182320442	0.273827534	0	0	521.7368421	1.132450331	3.058976499	0.499177384	8.398245811	0.055665262	1708526	104.3629589	1.338554716	71.77099568	0.250547456	13856.40969	492.9239127	401.8917956	2231	1.347539581	0.684	NLD	Indonesian	51	0.02394805	131.9507855
852	IDN	IDN	Indonesia	Indonesia	Sovereign	496	0	266.677305	88.86900816	325	204	145.7783688	12056.37079	355	6	0	0	8	1	9	1	0	0	0	0	0	0	486.5	0.004032258	5.632225692	2.392493694	11.48091984	0.363514304	5772	125.4782609	5.24691358	40.12345679	1.543209877	44.08044867	463.6724501	83.70212766	270	1.107652632	0.684	NLD	Indonesian	51	0	16.67354319
853	IDN	IDN	Indonesia	Indonesia	Sovereign	549	0.033620441	266.6215278	64.24897507	316	218	180.3402778	5388.400124	288	68	0	0	4	1	0	0	0	0	0	0	0	0	0	0	4.969358077	1.746869713	10.0458746	0.150349572	352	14.66666667	0	100	0.505050505	27.16614771	619.2873073	19.875	34	1.090358903	0.684	NLD	Indonesian	51	0	11.99226382
854	IDN	IDN	Indonesia	Indonesia	Sovereign	550	0.470069171	266.2755255	65.79596456	316	218	181.1246246	5197.082147	287	70	0	0	4	0.2	0	0	0	0	0	0	0	0	0	0	5.121412151	1.863646174	10.5525856	0.150349572	1335	13.21782178	0	100	1.877346683	109.3236613	617.0864841	21.53153153	37	1.104471916	0.684	NLD	Indonesian	51	0.884290966	11.99226378
855	IDN	IDN	Indonesia	Indonesia	Sovereign	499	0	266.0714286	81.0969387	325	209	162.5238095	13753.89909	371	7	0	0	5	1	10	1	0	0	0	0	0	0	486.5	0.004008016	5.674567451	2.379528246	11.26509285	0.562865973	615	61.5	5.376344086	55.91397849	9.677419355	12.87250288	465.6573329	102.8571429	240	1.106167462	0.684	NLD	Indonesian	51	0	16.67354298
856	IDN	IDN	Indonesia	Indonesia	Sovereign	538	0.101149314	261.8055556	27.27757313	322	187	150.5	7363.167234	314	28	0	0	8	0.4	0	0	0	0	0	0	0	0	0	0	4.408304314	1.158923478	9.165093422	0.262765467	1582	71.90909091	19.40298507	63.43283582	8.955223881	18.71877204	1018.489658	28.61904762	203	1.131969128	0.684	NLD	Indonesian	51	0	112.3911771
857	IDN	IDN	Indonesia	Indonesia	Sovereign	700	0.401996025	268.9285714	20.64625847	313	228	173.5952381	1648.732427	231	113	0	0	1	0.25	0	0	0	0	0	0	0	0	0	0	1.220231856	0.048620113	4.120121956	0.071872868	106	8.153846154	0	100	4.597701149	11.6781582	1146.697486	4.785714286	9	1.116698203	0.684	NLD	Indonesian	51	0.786102858	2.980815802
858	IDN	IDN	Indonesia	Indonesia	Sovereign	527	0	257.4468864	27.70488835	322	172	148.6314103	8600.026745	372	22	0	0	8	1	1	1	0	0	0	0	0	0	43.44444444	0.017077799	4.416088382	1.251707648	9.328364372	0.174187183	7515	39.97340426	5.862068966	54.65517241	1.034482759	160.1427335	990.4835203	91.46153846	455	1.147790244	0.684	NLD	Indonesian	51	0	112.3911766
859	IDN	IDN	Indonesia	Indonesia	Sovereign	541	0.596226843	267.5357143	66.72406489	317	220	175.452381	6280.939058	293	59	0	0	4	1	0	0	0	0	0	0	0	0	0	0	5.43411463	1.972165868	10.91812038	0.069078095	84	7	0	100	3.053435115	17.81016737	586.592585	9.714285714	16	1.120006647	0.684	NLD	Indonesian	51	0	11.99226384
860	IDN	IDN	Indonesia	Indonesia	Sovereign	703	0	266.6141975	16.14482362	322	215	193.867284	4577.624706	326	95	0	0	8	1	0	0	0	0	0	0	0	0	36	0.001422475	3.373020947	1.255547369	8.383824348	0.089800708	1432	51.14285714	0	80.43478261	2.173913043	25.02198785	1385.166688	63.74074074	168	1.182122107	0.684	NLD	Indonesian	51	0	60.5877236
861	IDN	IDN	Indonesia	Indonesia	Sovereign	704	1.84e-06	267.9464286	16.93548034	321	220	197.172619	3671.475728	273	101	0	0	8	0.5	0	0	0	0	0	0	0	0	43	0.001420455	3.513754984	1.325372311	8.777411461	0.276709348	45	3.214285714	0	100	24.76190476	14.20050539	1360.407785	33.42857143	76	1.155638556	0.684	NLD	Indonesian	51	0	35.91860917
862	IDN	IDN	Indonesia	Indonesia	Sovereign	705	0	268.2583333	17.13243056	322	221	192.7	4988.116667	333	94	0	0	8	1	0	0	0	0	0	0	0	0	35	0.00141844	3.373020947	1.255547369	8.383824348	0.089800708	261	20.07692308	0	100	20.73170732	11.09315605	1394.852031	34.1	69	1.151080343	0.684	NLD	Indonesian	51	0	60.58772366
863	IDN	IDN	Indonesia	Indonesia	Sovereign	587	0.127241702	266.8247126	31.88970631	323	210	155.7643678	5552.333896	254	42	0	0	8	1	0	0	0	0	0	0	0	0	42	0.001703578	4.136426442	0.902582545	8.515299797	0.191782743	841	32.34615385	5.113636364	36.93181818	4.545454545	24.4589917	1102.76611	50.10344828	100	1.08594599	0.684	NLD	Indonesian	51	1	100.6077924
864	IDN	IDN	Indonesia	Indonesia	Sovereign	547	0.584190292	268.0553279	8.65650063	321	206	285.6584699	9206.772757	426	144	0	0	5	0.8	10	0.833333333	8	0.833333333	0	0	0	0	0	0	4.939696709	0.896059279	9.993027687	0.390237331	2857	20.40714286	0	100	2.197802198	124.3860771	1005.836177	46.45081967	173	1.183728829	0.684	NLD	Indonesian	51	1	431.6719791
865	IDN	IDN	Indonesia	Indonesia	Sovereign	534	0	267.5143684	26.49246088	334	193	140.8066056	8702.200949	347	4	0	0	5	1	1	0.276190476	3.933333333	1	0	0	0	0	148.2631579	0.071161049	3.625161153	0.800005299	9.755560875	0.119547889	3294051	630.0786151	12.79059026	9.769991071	0.560396588	4440.979651	1337.717945	73.26673095	415	1.129534263	0.684	NLD	Indonesian	51	0	752.9906941
866	IDN	IDN	Indonesia	Indonesia	Sovereign	696	0.47377048	268.4434524	22.51221464	313	227	185.4583333	2374.694055	255	109	0	0	0	0	0	0	0	0	0	0	0	0	0	0	1.181953212	0.044535524	4.120121956	0.071872868	331	11.82142857	0	100	4.787234043	26.41566921	1131.345517	19.60714286	24	1.181771698	0.684	NLD	Indonesian	51	0.943478514	2.980815849
867	IDN	IDN	Indonesia	Indonesia	Sovereign	536	0	265.386689	68.57870255	321	210	228.0654058	4709.981146	352	96	0	0	0	0	0	0	0	0	0	0	0	0	0	0	2.548410051	0.681325393	6.203417778	0.081565574	1319	0.521962802	0.006277858	96.59740097	0.169502166	2178.001379	526.9591654	9.841607565	28	1.089930617	0.684	NLD	Indonesian	51	0	6.147243463
868	IDN	IDN	Indonesia	Indonesia	Sovereign	698	0.490214788	268.2424242	21.15059685	314	227	175.5984848	1678.552284	234	114	0	0	0	0	0	0	0	0	0	0	0	0	0	0	1.220231856	0.048620113	4.120121956	0.071872868	148	6.727272727	0	100	0	20.25163464	1142.005663	15.22727273	22	1.135391662	0.684	NLD	Indonesian	51	0.966265042	2.980815856
869	IDN	IDN	Indonesia	Indonesia	Sovereign	712	0	269.4583333	10.48553238	312	226	259.5833333	873.5798611	330	216	0	0	1	1	10	1	0	0	0	0	0	0	0	0	2.311896374	0.216583269	8.855062485	0.177316308	59	8.428571429	0	100	71.52777778	20.13420153	1222.46577	-13.58333333	7	1.225850538	0.684	NLD	Indonesian	51	0	44.85306432
870	IDN	IDN	Indonesia	Indonesia	Sovereign	713	0	262.75	16.19391088	323	205	192.9132997	4597.990604	331	95	0	0	8	1	7	1	0	0	0	0	0	0	37.75	0.005610098	3.334729711	1.18537633	8.383824348	0.089800708	2735	26.55339806	0.465838509	65.0621118	1.397515528	87.50600427	1394.960314	136.6868687	368	1.13060267	0.684	NLD	Indonesian	51	0	60.58772351
871	IDN	IDN	Indonesia	Indonesia	Sovereign	540	0	261.275	71.01104167	321	197	164.9291667	10044.26352	338	22	0	0	0	0	0	0	0	0	0	0	0	0	0	0	5.484985312	2.347098066	10.8983984	0.360697836	94	4.272727273	0	91.39072848	0.662251656	20.53744475	599.5676109	185.5	529	1.130857809	0.684	NLD	Indonesian	51	0	16.67354361
872	IDN	IDN	Indonesia	Indonesia	Sovereign	474	0	249.0255102	44.27940617	323	159	108.8231293	5586.282615	284	11	0	0	0	0	0	0	0	0	0	0	0	0	0	0	3.431981266	0.778042916	8.449314117	0.247004047	1195	24.89583333	2.631578947	79.27631579	7.236842105	41.42258253	810.7003958	271.6938776	686	1.075541577	0.684	NLD	Indonesian	51	0	189.2695642
873	IDN	IDN	Indonesia	Indonesia	Sovereign	596	0.160344657	269.2763158	32.42988226	322	216	155.6666667	8420.279933	320	22	0	0	5	1	6	1	0	0	0	0	0	0	0	0	4.449642042	1.329658731	9.037387848	0.348385185	206	9.80952381	5.109489051	51.82481752	14.59854015	18.34491942	1085.976648	28.21052632	73	1.167984874	0.684	NLD	Indonesian	51	0.035616006	192.5140129
874	IDN	IDN	Indonesia	Indonesia	Sovereign	677	0	269.3763441	29.50803556	315	229	211.0698925	3949.717454	288	105	0	0	7	1	0	0	0	0	0	0	0	0	0	0	1.288762569	0.095703267	3.804126501	0.05082522	506	16.86666667	0	100	38.95027624	49.0675664	1083.076192	6.387096774	18	1.148967375	0.684	NLD	Indonesian	51	0	2.980815836
875	IDN	IDN	Indonesia	Indonesia	Sovereign	491	0.035208955	235.4629214	44.48198641	319	50	159.6703607	16030.26128	870	4	0	0	1	1	5.745614035	1	1.513368984	0.546783626	6.267123288	0.424418605	4.076923077	0.076023392	312	0.00203666	3.449407224	0.539237064	9.159808159	0.100246765	1350830	79.5260803	3.373066433	61.39282917	0.386005644	14478.93193	926.7144676	344.2701696	2629	1.194508676	0.684	NLD	Indonesian	51	0.060571839	95.13689919
876	IDN	IDN	Indonesia	Indonesia	Sovereign	545	0.533399624	266.6041667	67.37977431	316	218	180.1458333	5292.676649	286	70	0	0	4	1	0	0	0	0	0	0	0	0	0	0	5.425520301	2.108960666	10.5525856	0.160064921	66	16.5	0	100	1.162790698	11.95324617	611.5667374	14.125	21	1.105590924	0.684	NLD	Indonesian	51	0	11.99226398
877	IDN	IDN	Indonesia	Indonesia	Sovereign	707	0	257.2306723	21.94141054	319	195	153.4359944	2292.941956	265	56	0	0	9	1	6.25	0.96	0	0	6	0.038461538	0	0	529.6538462	0.036775106	3.222338776	0.871600559	7.988818169	0.159040838	18849	29.91904762	0.050774308	92.20614369	2.056359482	537.5773879	1235.419459	206.9915966	556	1.121922339	0.684	NLD	Indonesian	51	0	35.9186091
878	IDN	IDN	Indonesia	Indonesia	Sovereign	708	0.164990344	265.0436508	16.12233878	321	208	197.8313492	3662.321377	276	101	0	0	8	1	6	1	0	0	0	0	0	0	36	0.002824859	3.484865665	1.234254035	8.777411461	0.276709348	53	1.204545455	0	100	4.137931034	39.7092168	1364.855576	86.73809524	285	1.159282108	0.684	NLD	Indonesian	51	0.329978515	35.91860928
879	IDN	IDN	Indonesia	Indonesia	Sovereign	548	0.015526747	266.1408046	68.11067346	316	218	182.2988506	4954.677434	285	73	0	0	4	1	0	0	0	0	0	0	0	0	0	0	5.191001048	1.963792185	10.5525856	0.132497489	398	14.74074074	0	100	0.350877193	38.87250251	621.8969578	19.75862069	36	1.134934749	0.684	NLD	Indonesian	51	0	11.99226387
880	IDN	IDN	Indonesia	Indonesia	Sovereign	710	0	269.40625	9.738606771	312	227	264.0677083	797.353163	336	226	0	0	1	1	10	1	0	0	0	0	0	0	0	0	2.311896374	0.216583269	8.855062485	0.177316308	267	16.6875	0	100	11.65048544	14.19009447	1222.576734	-11.625	-2	1.274644173	0.684	NLD	Indonesian	51	0	44.8530643
881	IDN	IDN	Indonesia	Indonesia	Sovereign	711	0	267.8968254	15.71989166	322	220	191.4563492	5126.831238	338	94	0	0	8	1	7	1	0	0	0	0	0	0	36	0.00281294	3.148484389	1.046554212	7.817027092	0.182534888	761	30.44	0.602409639	80.72289157	3.012048193	22.37908119	1407.321022	40.47619048	86	1.116736085	0.684	NLD	Indonesian	51	0	60.58772337
882	IDN	IDN	Indonesia	Indonesia	Sovereign	685	0.000587534	267.8846899	27.88623249	314	227	198.2945736	2661.48581	266	114	0	0	0	0	0	0	0	0	0	0	0	0	0	0	1.13213401	0.050291981	3.917613745	0.026839467	582	7.012048193	0	100	1.401050788	77.90435442	1101.736021	28.27906977	33	1.100494842	0.684	NLD	Indonesian	51	0	2.980815834
883	IDN	IDN	Indonesia	Indonesia	Sovereign	686	0.492224499	267.9719697	28.26468948	315	227	194.6939394	2245.336659	258	118	0	0	0	0	0	0	0	0	0	0	0	0	0	0	1.14631397	0.0508644	3.917613745	0.026839467	1176	10.78899083	0	100	0.723589001	94.17516556	1103.812457	20.18181818	28	1.084270995	0.684	NLD	Indonesian	51	0.982566681	2.980815819
884	IDN	IDN	Indonesia	Indonesia	Sovereign	687	0	270.0208333	6.379774306	319	223	284.5833333	5928.347222	427	196	0	0	2	0.75	10	1	0	0	0	0	0	0	0	0	3.243146867	0.34508097	10.168993	0.046072926	182	30.33333333	0	100	22.97297297	10.04750698	588.5022677	9.75	14	1.174289621	0.684	NLD	Indonesian	51	0	13.09308648
885	IDN	IDN	Indonesia	Indonesia	Sovereign	688	0.483829438	267.4825871	25.90080688	315	219	189.9701493	2052.153004	251	119	0	0	0	0	0	0	0	0	0	0	0	0	0	0	1.14631397	0.0508644	3.917613745	0.026839467	387	5.953846154	0	100	3.253796095	62.8802152	1115.070131	30.65671642	174	1.110806406	0.684	NLD	Indonesian	51	0.964601555	2.980815836
886	IDN	IDN	Indonesia	Indonesia	Sovereign	689	0.236004574	263.8854167	23.16619195	313	215	199.5833333	1115.861138	256	149	0	0	0	0	0	0	0	0	0	0	0	0	0	0	1.688490689	0.107051373	7.469795704	0.09777309	294	4.819672131	0	100	8.413461538	56.60472704	1119.080262	87.453125	221	1.247127855	0.684	NLD	Indonesian	51	1	9.666049242
887	IDN	IDN	Indonesia	Indonesia	Sovereign	477	0.089358407	236.7874666	46.40164131	316	17	156.2092106	12942.17787	662	4	1	0.286384977	1	1	4.748837209	1	3.860465116	1	6.448717949	0.362790698	6	0.293023256	0	0	3.39483206	0.445906925	7.870615482	0.020857021	3237702	604.838782	9.345541879	33.14920444	0.615430802	4552.865363	1097.508031	414.9332961	3339	1.14796524	0.684	NLD	Indonesian	51	0.119787611	747.92713
888	IDN	IDN	Indonesia	Indonesia	Sovereign	691	0.488873672	266.3645833	24.31429253	314	210	185.771875	1876.379014	250	116	0	0	0	0	0	0	0	0	0	0	0	0	0	0	1.183272913	0.049210586	4.120121956	0.026839467	439	6.01369863	0	100	0.562851782	73.14990236	1120.87291	56.0875	341	1.179856342	0.684	NLD	Indonesian	51	0.964903673	2.980815841
889	IDN	IDN	Indonesia	Indonesia	Sovereign	692	0.46677415	268.4625	23.12671875	314	228	187.1416667	2442.799931	256	109	0	0	0	0	0	0	0	0	0	0	0	0	0	0	1.160620158	0.04563477	4.120121956	0.071872868	192	10.10526316	0	100	7.407407407	18.63682461	1128.088367	18.35	23	1.164968747	0.684	NLD	Indonesian	51	0.930188273	2.98081579
890	IDN	IDN	Indonesia	Indonesia	Sovereign	680	0	266.3581613	7.434738749	320	206	281.5575221	6524.391615	438	171	0	0	6.678571429	0.965517241	6	0.862068966	1	0.862068966	7	0.034482759	0	0	0	0	3.153028806	0.343502481	10.03049564	0.151515692	13190	19.28362573	0	99.95541685	1.047703968	612.8430211	587.8442258	73.98377581	283	1.122369422	0.684	NLD	Indonesian	51	0	13.09308675
891	IDN	IDN	Indonesia	Indonesia	Sovereign	533	1.88e-05	269.8804348	57.42221962	323	220	161.8152174	9551.120393	285	14	0	0	7	1	10	1	0	0	0	0	0	0	0	0	5.751465191	2.301266393	11.27878189	0.152161509	100	3.703703704	0	91.66666667	4.444444444	23.9319343	531.7281018	50.34782609	163	1.078186584	0.684	NLD	Indonesian	51	0	25.28256287
892	IDN	IDN	Indonesia	Indonesia	Sovereign	735	0	265.8690476	4.459041941	317	212	231.0238095	628.8353178	283	200	0	0	0	0	0	0	0	0	0	0	0	0	0	0	2.995783846	0.23475945	8.257569313	0.147978067	20	1.333333333	0	100	16.32653061	13.55566042	1204.891694	99.92857143	253	1.10380218	0.684	NLD	Indonesian	51	0	0.851609722
893	IDN	IDN	Indonesia	Indonesia	Sovereign	736	0.646541932	258.0359327	7.562518709	317	175	267.3451835	5658.542334	405	138	0	0	1	1	0	0	0	0	0	0	0	0	0	0	4.035713196	1.623069883	9.463378906	0.206720188	788	3.734597156	0.146627566	99.1202346	1.46627566	187.1371903	574.8630961	196.766055	884	1.132517533	0.684	NLD	Indonesian	51	0.998565581	22.2794726
894	IDN	IDN	Indonesia	Indonesia	Sovereign	697	0.485392289	268.1138889	21.34971445	313	227	180.225	1987.251319	243	112	0	0	0	0	0	0	0	0	0	0	0	0	0	0	1.220231856	0.048620113	4.120121956	0.071872868	444	14.32258065	0	100	1.860465116	29.25358572	1137.885447	21.46666667	25	1.101432132	0.684	NLD	Indonesian	51	0.963908525	2.980815844
895	IDN	IDN	Indonesia	Indonesia	Sovereign	738	0	263.5277778	15.78626552	313	218	137.8611111	1339.008487	184	54	0	0	9	1	10	1	0	0	0	0	0	0	1970	0.001355014	3.543092792	0.902929101	9.947112083	0.156530425	112	14	0	100	9.333333333	10.07066653	1294.398495	70.83333333	173	1.138459996	0.684	NLD	Indonesian	51	0	32.38723564
896	IDN	IDN	Indonesia	Indonesia	Sovereign	699	0.492876979	265.8018868	6.656149832	310	224	233.7468553	5031.632798	361	126	0	0	7	1	0	0	0	0	0	0	0	0	0	0	2.252165616	0.449185672	6.29842186	0.121880196	1177	11	0	94.08284024	2.218934911	91.95764477	1250.588844	8	18	1.078698107	0.684	NLD	Indonesian	51	0.985268457	25.22199052
897	IDN	IDN	Indonesia	Indonesia	Sovereign	619	0.16327239	259.3327298	38.3629761	325	168	157.2712502	4886.136221	270	22	0	0	6.223300971	0.990384615	3.166666667	0.424528302	0	0	0	0	0	0	120.6860465	0.138933764	3.84406379	0.892754446	8.828406334	0.072467715	167165	32.03622077	0.111853442	84.41004867	0.662051453	4519.005934	1077.718165	209.3462931	997	1.183398312	0.684	NLD	Indonesian	51	0.267377378	94.15007375
898	IDN	IDN	Indonesia	Indonesia	Sovereign	701	0.425439541	268.9078947	20.78214452	313	228	174.8377193	1751.136869	233	112	0	0	0	0	0	0	0	0	0	0	0	0	0	0	1.220231856	0.048620113	4.120121956	0.071872868	155	9.117647059	0	100	2.727272727	15.45949629	1146.095847	5.210526316	9	1.072720257	0.684	NLD	Indonesian	51	0.835364065	2.980815816
899	IDN	IDN	Indonesia	Indonesia	Sovereign	702	0	266.3748694	7.144232443	320	208	283.5386625	5455.057923	432	190	0	0	2	1	10	1	0	0	0	0	0	0	0	0	3.168575267	0.328054834	10.05255795	0.347444922	14010	21.35670732	0	99.02890696	1.196928636	605.4083752	562.7227855	76.56112853	263	1.152550828	0.684	NLD	Indonesian	51	0	13.09308679
900	IDN	IDN	Indonesia	Indonesia	Sovereign	622	0.005404941	266.6681548	40.36816867	313	219	181.6130952	2658.417534	282	109	0	0	7	1	9	1	0	0	6	0.5	0	0	0	0	4.442321042	2.171637651	10.48104382	0.129340202	2106	36.94736842	0	98.39142091	2.680965147	51.80597389	880.2404248	88.875	271	1.144828494	0.684	NLD	Indonesian	51	0	18.60084521
901	IDN	IDN	Indonesia	Indonesia	Sovereign	502	0.086549703	247.3147517	47.18655181	327	147	90.3304921	3069.713041	272	1	0	0	5	0.512195122	5.486111111	0.571428571	0	0	6.384615385	0.317073171	0	0	0	0	4.769311552	1.393164797	10.54776669	0.276068658	36217	11.78555158	0.58940121	94.21552264	0.307740455	2620.692886	648.9587648	466.0920559	1315	1.118516157	0.684	NLD	Indonesian	51	0.172400907	16.6735434
902	IDN	IDN	Indonesia	Indonesia	Sovereign	503	0	268.8589744	73.05900724	326	209	107.5512821	4750.545201	225	11	0	0	8	1	9	1	0	0	0	0	0	0	486	0.001988072	5.55139188	2.318839918	10.70347595	0.243081614	96	6.857142857	1.19047619	97.61904762	20.23809524	11.37712979	607.7669255	42.84615385	131	1.204731889	0.684	NLD	Indonesian	51	0	16.67354339
903	IDN	IDN	Indonesia	Indonesia	Sovereign	532	0.016660912	263.7287582	19.59341509	322	205	122.9607843	15862.60675	404	1	0	0	5	1	0	0	0	0	0	0	0	0	0	0	4.457859029	1.099026156	9.827194214	0.150297612	11648	224	7.514450867	69.65317919	0.867052023	47.25566954	1317.006721	19.05882353	78	1.14679031	0.684	NLD	Indonesian	51	0	507.8350909
904	IDN	IDN	Indonesia	Indonesia	Sovereign	505	0	270.3982456	72.49761446	325	218	161.0657895	11123.38288	319	13	0	0	0	0	8	0.2	0	0	0	0	0	0	0	0	5.764752229	2.356780378	11.41498661	0.330299824	317	3.048076923	0	99.25925926	2.814814815	92.7371886	458.9076231	32.50526316	128	1.19446062	0.684	NLD	Indonesian	51	0	25.28256311
905	IDN	IDN	Indonesia	Indonesia	Sovereign	506	0	260.1241987	74.08345599	327	183	106.4923878	4386.905839	214	9	0	0	5	1	8	1	0	0	0	0	0	0	0	0	5.578588088	2.297872335	10.66993141	0.055384632	2351	11.69651741	0	87.62490392	3.228285934	178.2770603	619.2906389	212.3317308	636	1.11299688	0.684	NLD	Indonesian	51	0	16.67354341
906	IDN	IDN	Indonesia	Indonesia	Sovereign	709	0	270.7268519	21.82122338	311	234	241.1527778	6202.219712	350	125	0	0	0	0	0	0	0	0	0	0	0	0	0	0	2.220903128	0.454607638	7.245738983	0.135337874	99	5.5	0	100	0	17.11316734	1151.548308	18.66666667	24	1.154363971	0.684	NLD	Indonesian	51	0	9.818422212
907	IDN	IDN	Indonesia	Indonesia	Sovereign	589	0.169738051	268.7466216	33.60503793	322	212	150.5191441	7712.048224	310	21	0	0	5	1	3.5	1	0	0	0	0	0	0	0	0	4.517853767	1.409282976	9.392569542	0.276506603	3900	50.64935065	0.210084034	54.20168067	4.201680672	64.82317715	1047.095875	36.89189189	143	1.160002672	0.684	NLD	Indonesian	51	0.014096905	192.5140101
908	IDN	IDN	Indonesia	Indonesia	Sovereign	509	0	257.9275362	34.63888887	321	185	128.0996377	6759.930054	270	14	0	0	0	0	0	0	0	0	0	0	0	0	0	0	4.061562697	1.212639964	8.581542015	0.120890252	1321	15.36046512	0	82.69896194	2.076124567	79.18496541	911.4361741	129.6413043	285	1.05374321	0.684	NLD	Indonesian	51	0	112.391177
909	IDN	IDN	Indonesia	Indonesia	Sovereign	510	0.304414288	270.00625	66.17730469	325	220	161.0458333	10021.16019	298	13	0	0	0	0	0	0	0	0	0	0	0	0	0	0	5.773847709	2.336773615	11.35379314	0.260841668	150	3.75	0.374531835	99.62546816	3.745318352	35.69867483	476.807989	44.075	133	1.20180856	0.684	NLD	Indonesian	51	0.608795081	25.28256277
910	IDN	IDN	Indonesia	Indonesia	Sovereign	511	0	262.1331019	29.76358208	321	193	134.287037	7819.693878	272	14	0	0	8	1	0	0	0	0	0	0	0	0	44.66666667	0.005870841	4.248929739	1.317518892	9.109182358	0.205442011	26280	355.1351351	6.832298137	27.12215321	2.898550725	64.71208651	945.4823076	19.51388889	66	1.114201917	0.684	NLD	Indonesian	51	0	112.391177
911	IDN	IDN	Indonesia	Indonesia	Sovereign	553	0	268.0648148	57.45413247	316	221	179.4814815	5912.828875	294	64	0	0	0	0	0	0	0	0	0	0	0	0	0	0	4.765591602	1.523859338	9.042850494	0.229358152	160	7.272727273	0	100	0	19.04430286	629.3815471	9.277777778	16	1.139243778	0.684	NLD	Indonesian	51	0	11.99226397
912	IDN	IDN	Indonesia	Indonesia	Sovereign	554	0.002828694	265.8117284	66.74791853	315	217	185.345679	4481.814391	283	77	0	0	4	0.142857143	0	0	0	0	0	0	0	0	0	0	4.956481795	1.825093572	9.70248127	0.132497489	1573	15.27184466	0	100	0.702106319	135.3131808	633.1389463	23.72222222	36	1.185107761	0.684	NLD	Indonesian	51	0	11.99226399
913	IDN	IDN	Indonesia	Indonesia	Sovereign	676	0.204730651	269.3819444	26.08039156	315	227	202.6597222	1517.490114	261	148	0	0	7	0.25	10	0.25	0	0	0	0	0	0	0	0	1.351866509	0.06190875	4.959296227	0.199194863	154	11.84615385	0	100	18.66666667	10.62029481	1098.993081	-17.16666667	-9	1.109453232	0.684	NLD	Indonesian	51	1	9.66604937
914	IDN	IDN	Indonesia	Indonesia	Sovereign	717	0	267.4907407	7.983796308	313	220	256.2685185	598.7880942	319	215	0	0	1	1	7	0.571428571	0	0	0	0	0	0	0	0	2.121867115	0.181393772	6.727702618	0.107622646	228	9.12	0	100	2.352941176	22.67334167	1234.556676	39.62962963	126	1.160364814	0.684	NLD	Indonesian	51	0	44.85306413
915	IDN	IDN	Indonesia	Indonesia	Sovereign	718	0	263.625	20.6140237	312	220	134.2272727	1439.121212	188	54	0	0	8	0.666666667	8	1	0	0	0	0	0	0	491	0.002785515	3.508794477	0.872025193	9.36621666	0.276654243	81	3.375	0	89.28571429	3.571428571	23.29730256	1247.41274	69.81818182	157	1.145480004	0.684	NLD	Indonesian	51	0	32.38723602
916	IDN	IDN	Indonesia	Indonesia	Sovereign	504	0	259.0277778	84.43557087	325	197	160.1041667	12815.16102	367	8	0	0	8	1	9	0.833333333	0	0	0	0	0	0	486.5	0.007936508	5.635097404	2.411028214	11.30204964	0.530959904	643	58.45454545	0.833333333	88.33333333	2.5	16.78601778	498.0178614	233.25	457	1.142615844	0.684	NLD	Indonesian	51	0	16.67354313
917	IDN	IDN	Indonesia	Indonesia	Sovereign	599	0.181818784	265.6895075	7.727170972	319	206	273.2812277	7426.554017	443	179	0	0	0	0	0	0	0	0	0	0	0	0	0	0	4.97831583	1.277212584	12.53063869	0.240591839	2043	4.807058824	0	97.14285714	1.273666093	397.5397675	844.321828	55.45396146	222	1.117960042	0.684	NLD	Indonesian	51	0.275290943	59.62224388
918	IDN	IDN	Indonesia	Indonesia	Sovereign	600	0.166277235	259.3136856	38.43463093	319	191	211.3911924	10211.78999	380	56	0	0	4	1	1	1	0	0	0	0	0	0	0	0	4.85002325	1.898258779	10.23770428	0.309888452	7516	11.83622047	0	94.03874814	1.465474416	548.9944693	646.3292283	247.7252033	738	1.203970817	0.684	NLD	Indonesian	51	0	77.2213081
919	IDN	IDN	Indonesia	Indonesia	Sovereign	601	0.132436509	268.2011834	34.28096002	323	209	157.5680473	8981.636487	335	21	0	0	5	1	6	1	0	0	0	0	0	0	0	0	4.470051229	1.376700122	9.037387848	0.459161192	7253	39.85164835	0.609756098	23.34494774	1.393728223	157.6162972	1079.702035	45.24260355	225	1.055139107	0.684	NLD	Indonesian	51	0.011336693	192.5140135
920	IDN	IDN	Indonesia	Indonesia	Sovereign	521	0.103896188	270.3741633	59.87354454	323	222	156.4009371	9316.092603	283	10	0	0	7	1	8	1	0	0	0	0	0	0	0	0	5.900929828	2.37326335	11.35587692	0.024926601	4300	17.1314741	0.625	57.0625	0.375	218.032351	487.4867997	41.21285141	107	1.126696633	0.684	NLD	Indonesian	51	0	25.28256302
921	IDN	IDN	Indonesia	Indonesia	Sovereign	523	0.164956815	268.0092593	67.27872095	318	220	170.1111111	7062.670783	295	51	0	0	4	1	0	0	0	0	0	0	0	0	0	0	6.006243567	2.257633638	11.19229221	0.071329094	144	13.09090909	0	100	1.801801802	15.58460461	547.7949826	9	13	1.152587821	0.684	NLD	Indonesian	51	1	11.99226411
922	IDN	IDN	Indonesia	Indonesia	Sovereign	765	0	268.9055556	8.85885797	310	231	188.9388889	1019.769969	243	136	0	0	7	1	0	0	0	0	0	0	0	0	0	0	2.383147756	0.33739066	6.229228973	0.166421503	179	9.421052632	0	100	9.166666667	16.27190371	1284.391671	8.933333333	11	1.139891185	0.684	NLD	Indonesian	51	0	29.32031872
923	IDN	IDN	Indonesia	Indonesia	Sovereign	524	0	257.285108	77.94794675	324	182	145.3125	7797.261824	299	16	0	0	5	1	10	1	0	0	0	0	1	1	0	0	5.523636381	2.347170018	10.80002403	0.391432106	255	1.148648649	0.211267606	98.45070423	1.478873239	194.4708619	588.0294492	256.1666667	728	1.089218968	0.684	NLD	Indonesian	51	0	16.67354322
924	IDN	IDN	Indonesia	Indonesia	Sovereign	525	0	268.4234973	23.58393059	331	210	124.7814208	7723.88965	273	6	0	0	5	1	0	0	4	1	0	0	0	0	0	0	4.115234385	1.101772064	9.444606781	0.11616727	26429	426.2741935	24.20212766	54.25531915	4.255319149	51.08591814	1421.2168	33.86885246	91	1.110025672	0.684	NLD	Indonesian	51	0	507.8350899
925	IDN	IDN	Indonesia	Indonesia	Sovereign	526	0	265.9280822	24.03293693	331	206	122.3818493	7842.810799	285	1	0	0	5	1	0	0	4	1	0	0	0	0	0	0	4.369919856	1.242405078	9.696782112	0.352295727	55843	377.3175676	10.67235859	10.56563501	2.988260406	128.1179889	1396.498475	42.4109589	122	1.055538611	0.684	NLD	Indonesian	51	0	507.835094
926	IDN	IDN	Indonesia	Indonesia	Sovereign	555	0.036779212	266.9350839	59.38522594	317	218	180.2848286	5534.823091	293	65	0	0	4	0.052631579	0	0	0	0	0	0	0	0	0	0	4.765591602	1.523859338	9.042850494	0.229358152	3050	6.900452489	0	100	0	398.6840744	615.226572	22.56017505	44	1.139446614	0.684	NLD	Indonesian	51	0	11.992264
927	IDN	IDN	Indonesia	Indonesia	Sovereign	690	0.44575099	268.9637681	23.06327449	315	227	184.8007246	1986.326231	245	117	0	0	0	0	0	0	0	0	0	0	0	0	0	0	1.14631397	0.0508644	3.917613745	0.026839467	165	7.5	0	100	0	19.16611765	1125.768437	6.913043478	19	1.09897644	0.684	NLD	Indonesian	51	0.884879465	2.980815848
928	IDN	IDN	Indonesia	Indonesia	Sovereign	529	0	264.3636364	19.48622577	322	208	120.6969697	15028.63544	385	1	0	0	5	1	1	0.5	0	0	0	0	0	0	0	0	4.457859029	1.099026156	9.827194214	0.150297612	751	57.76923077	6.603773585	70.75471698	12.26415094	14.54482391	1325.462669	11.27272727	32	1.177014707	0.684	NLD	Indonesian	51	0	507.8350925
929	IDN	IDN	Indonesia	Indonesia	Sovereign	530	0.168824958	264.7435897	18.94904663	323	209	119.9358974	14393.41009	378	1	0	0	5	1	0	0	0	0	0	0	0	0	0	0	4.479849706	1.102205026	9.960032463	0.140300333	1039	79.92307692	14.94252874	66.66666667	2.298850575	11.77571117	1332.274306	9.230769231	19	1.162220547	0.684	NLD	Indonesian	51	0.337647443	507.8351004
930	IDN	IDN	Indonesia	Indonesia	Sovereign	531	0	254.7121212	78.13888913	322	188	158.969697	9724.711204	329	19	0	0	0	0	0	0	0	0	0	0	0	0	0	0	5.495281557	2.34802779	10.82999992	0.39451012	49	3.769230769	0	90.38461538	9.615384615	14.18181432	588.5427486	306.2727273	653	1.056627514	0.684	NLD	Indonesian	51	0	16.67354333
931	IDN	IDN	Indonesia	Indonesia	Sovereign	734	0.245772968	252.7290114	9.671806876	313	154	250.8418716	491.6396951	331	178	0	0	1	0.719626168	9.042253521	0.71	0	0	6.26	0.46728972	0	0	0	0	2.311896374	0.216583269	8.855062485	0.177316308	59266	22.246997	0.005962318	99.65418555	0.38755068	2294.139978	1225.075767	324.2503726	1391	1.197470865	0.684	NLD	Indonesian	51	0.491541779	44.85306456
932	IDN	IDN	Indonesia	Indonesia	Sovereign	775	0	271.6989153	9.224553452	322	221	276.581501	4154.022774	406	161	0	0	1	0.956521739	0	0	1	0.953488372	0	0	0	0	0	0	1.998536055	0.365443765	6.240267277	0.050379772	8108	6.971625107	0	97.22070099	0.383351588	998.1394702	544.6196658	14.88038698	96	1.116058578	0.684	NLD	Indonesian	51	0	64.91880288
933	IDN	IDN	Indonesia	Indonesia	Sovereign	776	0	272.4469697	8.675562476	321	226	272.7575758	3949.12167	404	170	0	0	1	1	0	0	1	1	0	0	0	0	0	0	2.207513779	0.448137748	6.17711401	0.077444844	49	4.454545455	0	100	0	10.21824329	552.7420862	15.09090909	21	1.12916273	0.684	NLD	Indonesian	51	0	64.91880035
934	IDN	IDN	Indonesia	Indonesia	Sovereign	777	0	269.0733333	8.007422222	311	230	183.0166667	692.0947889	226	137	0	0	7	0.5	0	0	0	0	0	0	0	0	0	0	2.368513559	0.29973875	7.029532909	0.224636167	37	1.541666667	0	100	8.108108108	20.2178774	1299.155225	2.52	9	1.088134293	0.684	NLD	Indonesian	51	0	29.32031906
935	IDN	IDN	Indonesia	Indonesia	Sovereign	778	0	268.8174603	8.637125312	310	230	181.6150794	705.2700147	225	135	0	0	7	1	0	0	0	0	0	0	0	0	0	0	2.368513559	0.29973875	7.029532909	0.224636167	60	2.727272727	1.724137931	98.27586207	0	15.70640821	1296.626469	5.952380952	21	1.139380538	0.684	NLD	Indonesian	51	0	29.32031918
936	IDN	IDN	Indonesia	Indonesia	Sovereign	779	0	272.7708333	10.83810764	322	226	272.9895833	3810.245985	399	168	0	0	1	1	0	0	1	1	0	0	0	0	0	0	1.861684926	0.304692874	6.17711401	0.027914956	144	1.655172414	0	100	0	79.35305999	558.4741962	6.75	14	1.186723776	0.684	NLD	Indonesian	51	0	64.91880307
937	IDN	IDN	Indonesia	Indonesia	Sovereign	780	0.176328035	261.6637799	4.14348754	312	180	219.2946271	465.6580729	258	152	0	0	1	0.974576271	8.864864865	0.940677966	0	0	6.235294118	0.144067797	0	0	0	0	3.037098666	0.255253436	11.0631218	0.048820488	204132	71.95347198	0	96.80320763	0.606848721	2524.00646	1305.340284	158.7366561	932	1.160575128	0.684	NLD	Indonesian	51	0.182391835	53.64442617
938	IDN	IDN	Indonesia	Indonesia	Sovereign	781	0	272.5790598	9.742763326	322	226	272.6068376	3898.808276	404	169	0	0	1	1	0	0	1	1	0	0	0	0	0	0	2.207513779	0.448137748	6.17711401	0.077444844	244	6.1	0	100	0	34.22986543	551.4325316	10.84615385	22	1.169580297	0.684	NLD	Indonesian	51	0	64.91880455
939	IDN	IDN	Indonesia	Indonesia	Sovereign	782	0	268.8264563	7.927538456	311	230	185.7710356	829.8255364	236	129	0	0	7	1	0	0	0	0	0	0	0	0	0	0	2.236895223	0.283718868	6.229228973	0.166421503	1282	6.193236715	0	99.69834087	6.485671192	181.8173479	1281.282854	5.67961165	21	1.206538023	0.684	NLD	Indonesian	51	0	29.32031932
940	IDN	IDN	Indonesia	Indonesia	Sovereign	783	0	261.2856571	8.935471564	313	211	157.453125	1039.755674	204	94	0	0	9	0.9	10	0.888888889	0	0	6	0.3	0	0	1696.75	0.010217114	3.435692668	0.737238746	9.571480751	0.118102789	4181	19.00454545	0.062735257	97.86700125	0.690087829	217.8166067	1384.669955	106.0192308	279	1.139542425	0.684	NLD	Indonesian	51	0	32.3872359
941	IDN	IDN	Indonesia	Indonesia	Sovereign	784	0	264.8640351	8.099126654	312	220	157.2324561	956.5916248	199	102	0	0	9	1	10	1	0	0	0	0	0	0	1383	0.00255102	3.398903032	0.683444691	9.484692574	0.248602942	979	25.76315789	0	100	1	41.06375691	1398.06651	37.26315789	122	1.159027146	0.684	NLD	Indonesian	51	0	32.38723608
942	IDN	IDN	Indonesia	Indonesia	Sovereign	785	0	265.9722222	9.804783934	319	212	315.4722222	6299.878859	466	220	0	0	2	1	7	1	0	0	0	0	0	0	0	0	2.95367974	0.243886828	9.976410866	0.084984213	54	6	0	100	3.448275862	11.5042079	500.7334052	66.33333333	85	1.066120482	0.684	NLD	Indonesian	51	0	125.1096853
943	IDN	IDN	Indonesia	Indonesia	Sovereign	544	0	265.7121821	66.07450485	321	212	257.1358768	3236.073112	364	167	0	0	0	0	0	0	0	0	0	0	0	0	0	0	2.543384237	0.698041663	6.940647602	0.039163161	93	0.379591837	0	99.51397327	1.27582017	225.3592572	594.3611368	10.93574297	21	1.129477159	0.684	NLD	Indonesian	51	0	6.147243476
944	IDN	IDN	Indonesia	Indonesia	Sovereign	787	0	268.7151163	7.920075612	311	230	180.3452842	749.894686	233	127	0	0	7	0.857142857	0	0	0	0	0	0	0	0	0	0	2.090642691	0.235173884	5.439590454	0.224636167	42015	162.8488372	0	100	1.239925604	219.2077632	1278.980399	4.321705426	13	1.256596417	0.684	NLD	Indonesian	51	0	29.32031915
945	IDN	IDN	Indonesia	Indonesia	Sovereign	546	0.561542939	266.4675926	68.04887531	317	217	178.4917695	5639.300953	290	63	0	0	4	1	0	0	0	0	0	0	0	0	0	0	5.466377974	2.071848719	10.91812038	0.069078095	1258	7.911949686	0.494233937	98.02306425	3.047775947	166.0783818	590.590218	22.41975309	44	1.122329636	0.684	NLD	Indonesian	51	0	11.99226399
946	IDN	IDN	Indonesia	Indonesia	Sovereign	789	0.011680894	267.877451	11.34628509	323	217	108.9460784	1364.065432	176	54	0	0	8	1	9	1	0	0	0	0	0	0	947	0.001267427	2.261599665	0.347343616	5.860053062	0.018444916	184	9.684210526	0	100	3.289473684	20.80373997	1621.668493	55.41176471	106	1.155193759	0.684	NLD	Indonesian	51	0	38.37291092
947	IDN	IDN	Indonesia	Indonesia	Sovereign	790	0.36714017	267.0401961	12.70400399	325	207	186.6617647	4381.160637	316	101	0	0	5	1	9.909090909	1	0	0	0	0	3	0.909090909	0	0	1.823254834	0.16842508	5.684879303	0.054024111	948	3.550561798	0	99.34102142	2.031850632	248.354147	1657.342591	68.03921569	317	1.192964497	0.684	NLD	Indonesian	51	0.377681976	33.33963599
948	IDN	IDN	Indonesia	Indonesia	Sovereign	791	0	268.6673228	8.147114735	311	230	176.8638451	681.4806184	225	131	0	0	5.666666667	1	0	0	0	0	0	0	0	0	0	0	2.293762075	0.264908446	7.029532909	0.224636167	16091	63.10196078	0.061804697	99.9381953	6.242274413	221.0552204	1290.195509	3.413385827	12	1.204963819	0.684	NLD	Indonesian	51	0	29.32031915
949	IDN	IDN	Indonesia	Indonesia	Sovereign	792	0	264.8346561	13.34099506	312	222	189.6455026	1999.208295	278	122	0	0	8	1	8	1	0	0	0	0	0	0	657	0.003787879	3.707324942	0.955473516	9.750601768	0.148342788	422	6.205882353	1.324503311	94.92273731	4.415011038	61.92436811	1362.519177	125.0793651	270	1.095347584	0.684	NLD	Indonesian	51	0	6.471491219
950	IDN	IDN	Indonesia	Indonesia	Sovereign	793	0.115528221	267.9806701	13.45194366	313	224	215.1181271	2901.599473	326	152	0	0	5	0.555555556	0	0	0	0	0	0	0	0	0	0	3.693454102	0.986621982	10.51106071	0.068455592	661	3.338383838	0	100	1.973220578	194.0934152	1349.162187	93.94329897	267	1.230665862	0.684	NLD	Indonesian	51	0.050009632	6.471491212
951	IDN	IDN	Indonesia	Indonesia	Sovereign	794	0	267.2986111	11.59659525	315	221	206.9930556	1069.934559	273	153	0	0	5	1	0	0	1	1	0	0	0	0	0	0	2.86656187	0.845727323	7.310380459	0.25702104	85	5.3125	0	100	3.125	13.09323828	220.3682052	7.25	23	1.182421444	0.684	NLD	Indonesian	51	0	39.79800797
952	IDN	IDN	Indonesia	Indonesia	Sovereign	795	0	267.1212121	10.8930211	315	221	207.2954545	1086.622762	273	152	0	0	5	1	0	0	1	1	0	0	0	0	0	0	2.86656187	0.845727323	7.310380459	0.25702104	81	5.0625	0	100	1.941747573	14.02557609	216.5449185	10.90909091	25	1.217660556	0.684	NLD	Indonesian	51	0	39.79800797
953	IDN	IDN	Indonesia	Indonesia	Sovereign	796	0	268.4166667	7.70014958	310	230	173.7184959	737.078709	222	130	0	0	6.333333333	1	0	0	0	0	0	0	0	0	0	0	2.176221291	0.232913484	6.621274948	0.224636167	141	1.7625	0	100	4.743833017	71.40049954	1291.320446	3.804878049	10	1.186728656	0.684	NLD	Indonesian	51	0	29.32031908
954	IDN	IDN	Indonesia	Indonesia	Sovereign	797	0.144173542	243.4486007	31.22863445	324	-21	260.535784	1084.943834	681	15	0	0	3.424379233	0.249690001	7.425570364	0.249732047	1	0.006769335	7.142060367	0.171795739	0	0	1226.885737	1.548306148	1.430034204	0.066134324	9.167611122	0.000415997	3076279	6.967884048	0.03661261	98.520373	0.227309317	377748.9818	243.2371507	514.0789978	4613	1.219024268	0.684	NLD	Indonesian	51	0.183290602	13.01183113
955	IDN	IDN	Indonesia	Indonesia	Sovereign	798	0	266.2175872	11.59267047	316	203	210.9761065	1119.700684	285	140	0	0	5	1	0	0	1	1	0	0	0	0	0	0	3.156184355	1.024148448	8.029243469	0.426027477	28830	31.85635359	0.227193289	96.48724222	0.419433764	783.7559903	214.1818548	35.6827262	347	1.14030685	0.684	NLD	Indonesian	51	0	39.79800835
956	IDN	IDN	Indonesia	Indonesia	Sovereign	679	0	268.7161017	30.39601278	315	228	212.950565	4205.230992	292	103	0	0	0	0	0	0	0	0	0	0	0	0	0	0	1.288762569	0.095703267	3.804126501	0.05082522	1040	17.62711864	0	100	1.724137931	55.72086541	1078.238238	22.55932203	29	1.17911986	0.684	NLD	Indonesian	51	0	2.98081581
957	IDN	IDN	Indonesia	Indonesia	Sovereign	800	0	259.3333333	7.901234488	311	215	139.8425926	1178.149092	204	79	0	0	8	0.2	0	0	0	0	0	0	0	0	37	0.0025	3.108533318	0.505236694	8.900391579	0.122935355	56	5.090909091	0	100	10	10.91619128	1420.811345	147.1111111	241	1.256044632	0.684	NLD	Indonesian	51	0	32.38723564
958	IDN	IDN	Indonesia	Indonesia	Sovereign	801	0.28105099	268.3908333	11.76529931	325	207	175.94	3807.317258	303	100	0	0	5	1	9.111111111	1	0	0	0	0	3	0.777777778	0	0	1.935312301	0.195464331	5.684879303	0.146321237	1433	7.165	0	99.69924812	1.278195489	181.8285415	1660.461899	44.485	298	1.245060555	0.684	NLD	Indonesian	51	0.278390086	33.33963563
959	IDN	IDN	Indonesia	Indonesia	Sovereign	802	0.062352975	250.9871037	9.772944173	312	120	153.4576146	838.2383521	256	74	0	0	8.35443038	0.918604651	9.296875	0.780487805	0	0	6.510638298	0.546511628	0	0	775.6	0.093516209	3.289022823	0.651096789	9.367361069	0.150493458	21776	10.53507499	0	99.54145681	0.766744343	1817.475762	1362.03762	304.9871858	2029	1.150262528	0.684	NLD	Indonesian	51	0.124703209	32.38723598
960	IDN	IDN	Indonesia	Indonesia	Sovereign	803	0.054607982	267.0119048	12.16142293	311	229	200.7142857	2454.289115	299	137	0	0	5	1	8	1	0	0	0	0	0	0	0	0	3.745325287	0.986834746	10.10208702	0.069365896	28	2.333333333	0	100	9.345794393	14.15255755	1380.328292	92.57142857	143	1.140606259	0.684	NLD	Indonesian	51	0	6.471491307
961	IDN	IDN	Indonesia	Indonesia	Sovereign	522	0.040013449	263.3271028	19.80156921	321	205	122.144081	17338.41891	414	1	0	0	5	1	1	1	0	0	0	0	0	0	0	0	4.333123326	1.019583758	9.761097908	0.150297612	5472	48.42477876	5.548037889	77.53721245	1.759133965	101.8014565	1286.586957	8.85046729	16	1.200827283	0.684	NLD	Indonesian	51	0.008077698	507.8350954
962	IDN	IDN	Indonesia	Indonesia	Sovereign	805	0.30524694	267.445614	12.06512149	324	211	159.2140351	2975.407855	264	97	0	0	5	1	6	1	0	0	0	0	0	0	0	0	2.094358097	0.259230101	5.754993916	0.081753761	404	3.847619048	0	99.7260274	5.616438356	99.78573684	1655.323976	64.15789474	214	1.249752759	0.684	NLD	Indonesian	51	0.370273669	33.33963601
963	IDN	IDN	Indonesia	Indonesia	Sovereign	806	0	253.0780178	8.05246304	313	189	162.1147119	899.1152898	217	100	0	0	9	1	7	1	0	0	6	0.590909091	0	0	60	0.026054591	3.405587633	0.763027167	9.52828598	0.156338543	1753	3.457593688	0	100	1.398176292	449.8425429	1421.184076	255.117284	683	1.153136414	0.684	NLD	Indonesian	51	0	32.38723611
964	IDN	IDN	Indonesia	Indonesia	Sovereign	807	0.26385059	267.6666667	12.07118056	324	216	167.15625	3209.864909	270	104	0	0	5	1	6	0.8	0	0	0	0	0	0	0	0	2.16880703	0.281345115	6.213920116	0.06556233	29	2.636363636	0	100	6.060606061	13.41857464	1675.399541	59.5	138	1.136508875	0.684	NLD	Indonesian	51	0.315062302	33.33963572
965	IDN	IDN	Indonesia	Indonesia	Sovereign	808	0	265.1329449	8.034277609	322	202	323.9013065	6765.689636	496	219	0	0	2	0.652173913	6.076923077	0.65	0	0	7	0.043478261	0	0	0	0	2.844214576	0.218599629	9.976410866	0.08459112	8932	17.21001927	0	100	2.329098609	450.4543076	471.5164576	77.16313559	244	1.156171998	0.684	NLD	Indonesian	51	0	125.1096848
966	IDN	IDN	Indonesia	Indonesia	Sovereign	809	0	261.1265432	7.208152292	312	211	163.5	984.9047781	206	103	0	0	9	1	7	1	0	0	0	0	0	0	45	0.001236094	3.364944989	0.750687451	9.52828598	0.156338543	53	2.038461538	0	100	5.113636364	24.38382136	1454.145937	97.81481481	254	1.194845664	0.684	NLD	Indonesian	51	0	32.38723526
967	IDN	IDN	Indonesia	Indonesia	Sovereign	810	0.218273992	266.9645833	12.09494358	324	211	150.2125	2457.47526	250	98	0	0	5	1	6	1	0	0	0	0	0	0	0	0	2.195966777	0.295990723	6.213920116	0.06556233	81	1.975609756	0.319488818	97.76357827	6.709265176	42.17512178	1663.70351	72.4	218	1.247085174	0.684	NLD	Indonesian	51	0.195402942	33.33963612
968	IDN	IDN	Indonesia	Indonesia	Sovereign	811	0.223509179	264.928125	11.47344076	324	205	136.7958333	1973.757639	237	83	0	0	5	1	6	1	0	0	0	0	0	0	0	0	2.254528478	0.319001144	6.322445393	0.06556233	246	2.860465116	0	99.31623932	5.982905983	80.54170164	1645.177352	109.0375	326	1.242217957	0.684	NLD	Indonesian	51	0.23741	33.33963577
969	IDN	IDN	Indonesia	Indonesia	Sovereign	812	0	274.6202652	9.686304659	323	229	258.9337121	4115.564024	404	180	0	0	1	1	0	0	1	1	0	0	0	0	0	0	2.54610162	0.585222719	7.704042435	0.114464499	1060	12.3255814	0	100	3.050847458	80.70366108	503.3144804	5.386363636	20	1.14186171	0.684	NLD	Indonesian	51	0	64.91880342
970	IDN	IDN	Indonesia	Indonesia	Sovereign	813	0	267.3717949	10.09746875	316	222	195.1794872	1247.337607	244	134	0	0	5	1	0	0	7	0.8	0	0	0	0	0	0	2.201093922	0.425368884	6.233434677	0.10739211	588	30.94736842	0	100	1.388888889	19.96667393	183.7509604	9.538461538	15	1.115445455	0.684	NLD	Indonesian	51	0	57.39038642
971	IDN	IDN	Indonesia	Indonesia	Sovereign	774	0	269.1490196	8.429113776	312	230	185.9504902	685.6543454	231	134	0	0	5.666666667	0.5	0	0	0	0	0	0	0	0	0	0	2.462704723	0.340245622	7.248717785	0.166421503	209	1.244047619	0	100	4.380242311	146.160215	1290.918039	2.658823529	13	1.23287395	0.684	NLD	Indonesian	51	0	29.32031919
972	IDN	IDN	Indonesia	Indonesia	Sovereign	694	0.483484465	268.3930678	21.73698623	314	227	183.7013274	2066.150743	249	112	0	0	0	0	0	0	0	0	0	0	0	0	0	0	1.183272913	0.049210586	4.120121956	0.026839467	1060	9.54954955	0	100	0.948509485	100.0140014	1126.338439	19.71681416	26	1.262439473	0.684	NLD	Indonesian	51	0.962327625	2.980815826
973	IDN	IDN	Indonesia	Indonesia	Sovereign	695	0.488329224	268.3333333	29.47482639	310	230	204.0989583	2271.45733	271	133	0	0	5	1	0	0	0	0	0	0	0	0	0	0	3.514250338	1.294003269	8.948973656	0.103441201	72	4.235294118	0	100	11.62790698	17.01087094	1140.531216	51.375	114	1.288582733	0.684	NLD	Indonesian	51	1	6.471491204
974	IDN	IDN	Indonesia	Indonesia	Sovereign	817	0.745601108	264.5386179	12.04094378	324	206	221.6605691	6530.72838	388	115	0	0	5	1	10	1	0	0	6	0.5	3	1	0	0	1.893048028	0.162609237	6.075636387	0.070273772	1435	16.30681818	1.039861352	80.06932409	2.426343154	78.65342799	1678.391671	113.9390244	326	1.051722579	0.684	NLD	Indonesian	51	1	33.33963552
975	IDN	IDN	Indonesia	Indonesia	Sovereign	818	0	274.775	10.17520833	323	229	256.3416667	4138.334097	400	177	0	0	0	0	0	0	1	0.333333333	0	0	0	0	0	0	2.379298339	0.503255879	6.828765392	0.197733894	48	3.428571429	0	100	3.191489362	12.74352014	502.3831953	7.7	17	1.110946332	0.684	NLD	Indonesian	51	0	64.91880239
976	IDN	IDN	Indonesia	Indonesia	Sovereign	819	0	267.0620567	10.74961955	316	221	195.2819149	1178.072214	244	136	0	0	5	1	0	0	7	1	0	0	0	0	0	0	2.201093922	0.425368884	6.233434677	0.10739211	6013	117.9019608	0	100	3.80952381	42.69827861	170.8484636	12.0212766	22	1.098493427	0.684	NLD	Indonesian	51	0	57.39038617
977	IDN	IDN	Indonesia	Indonesia	Sovereign	820	0	263.7147436	7.006523355	312	218	160.7692308	849.3096637	195	102	0	0	9	1	7	1	0	0	0	0	0	0	48	0.002439024	3.240889659	0.680013324	9.516150475	0.135572702	264	8.8	0	100	4.310344828	31.73730267	1466.561687	49.11538462	140	1.148034544	0.684	NLD	Indonesian	51	0	32.38723621
978	IDN	IDN	Indonesia	Indonesia	Sovereign	821	0	275.1780303	10.26932678	323	230	257.8232323	4055.609824	402	174	0	0	1	1	0	0	1	1	0	0	0	0	0	0	2.379298339	0.503255879	6.828765392	0.197733894	410	5.857142857	0.237529691	98.81235154	0.475059382	57.8172888	503.5369696	2.53030303	7	1.098441591	0.684	NLD	Indonesian	51	0	64.91880326
979	IDN	IDN	Indonesia	Indonesia	Sovereign	822	0	269.0576923	8.562253461	323	216	342.8653846	7881.50111	514	226	0	0	2	1	6	1	0	0	0	0	0	0	0	0	2.730496953	0.205498416	9.714554787	0.144647092	509	26.78947368	0	100	4.424778761	15.11822315	462.5629572	-2.307692308	1	1.238242047	0.684	NLD	Indonesian	51	0	125.1096846
980	IDN	IDN	Indonesia	Indonesia	Sovereign	823	0	267.6785714	8.735119067	322	214	342.8690476	7835.705641	513	225	0	0	2	1	6	1	0	0	0	0	0	0	0	0	2.730496953	0.205498416	9.714554787	0.144647092	3394	261.0769231	0	100	5.882352941	11.45375176	464.5745103	22.85714286	39	1.115711794	0.684	NLD	Indonesian	51	0	125.1096855
981	IDN	IDN	Indonesia	Indonesia	Sovereign	824	0	266.4761905	7.38208607	312	226	156.6785714	931.3915813	204	97	0	0	9	1	7	1	0	0	0	0	0	0	146	0.001213592	3.157476972	0.623879749	9.215986252	0.135572702	170	14.16666667	0	98.38709677	16.93548387	16.22872426	1465.594507	-1.714285714	-1	1.22295316	0.684	NLD	Indonesian	51	0	32.38723543
982	IDN	IDN	Indonesia	Indonesia	Sovereign	825	0	266.78125	10.45865885	316	221	197.71875	1109.825846	246	145	0	0	5	1	0	0	7	1	0	0	0	0	0	0	2.537353416	0.608908109	6.233434677	0.151653528	48	5.333333333	0	100	9.302325581	11.76277778	163.7496071	10.75	16	1.082731762	0.684	NLD	Indonesian	51	0	57.39038604
983	IDN	IDN	Indonesia	Indonesia	Sovereign	826	0	266.9901961	11.17752785	316	221	197.1470588	1115.961649	245	143	0	0	5	1	0	0	7	1	0	0	0	0	0	0	2.537353416	0.608908109	6.233434677	0.151653528	198	11.64705882	0	100	2.083333333	13.05323313	162.7439269	9.294117647	14	1.093639201	0.684	NLD	Indonesian	51	0	57.39038602
984	IDN	IDN	Indonesia	Indonesia	Sovereign	706	0.232310608	261.4796748	18.47803344	313	207	172.9220867	840.1999072	226	127	0	0	1	0.833333333	10	0.833333333	0	0	6	0.333333333	0	0	0	0	1.661897908	0.11287526	6.837754726	0.069497816	375	3	0	100	4.406364749	111.3224188	1149.642384	140.3333333	393	1.129296849	0.684	NLD	Indonesian	51	0.999062242	9.666049336
985	IDN	IDN	Indonesia	Indonesia	Sovereign	828	0	269.8425926	12.22265079	311	232	181.9490741	2329.432849	277	110	0	0	8	1	8	1	0	0	0	0	0	0	657	0.001207729	3.642375648	0.881598368	9.553654671	0.088279665	111	5.285714286	0	91.06382979	2.553191489	31.80521081	1419.571044	14.16666667	29	1.197785694	0.684	NLD	Indonesian	51	0	18.50326768
986	IDN	IDN	Indonesia	Indonesia	Sovereign	829	0	266.2753025	8.286412541	323	207	337.4818482	7523.191495	518	224	0	0	2	0.9375	6.214285714	0.875	0	0	0	0	0	0	0	0	2.714258025	0.199062754	9.812565804	0.08459112	2685	7.122015915	0	100	1.961585615	334.9975116	451.5670339	51.41584158	161	1.179895364	0.684	NLD	Indonesian	51	0	125.1096852
987	IDN	IDN	Indonesia	Indonesia	Sovereign	830	0.047804596	260.3657407	12.66330159	312	202	200.0439815	2614.506876	304	130	0	0	5	0.5	0	0	0	0	0	0	0	0	0	0	3.697527528	0.866635524	10.28435135	0.041689415	249	5.29787234	0	99.42857143	7.714285714	47.75740564	1409.759675	216.8055556	649	1.258199227	0.684	NLD	Indonesian	51	0	6.471491319
988	IDN	IDN	Indonesia	Indonesia	Sovereign	831	0.083511717	262.6498068	10.30700769	315	167	222.3770636	1543.740236	325	135	0	0	5	1	0	0	1	0.975	0	0	0	0	0	0	3.76605763	1.445114026	9.299589157	0.148275718	25057	24.73543929	0.189453742	99.22639722	0.836754026	866.5532864	170.183982	87.8113804	993	1.189319729	0.684	NLD	Indonesian	51	0.007465476	39.7980082
989	IDN	IDN	Indonesia	Indonesia	Sovereign	832	0	275.2447917	10.32516819	323	230	252.9166667	4027.490451	388	166	0	0	0	0	0	0	4	1	0	0	0	0	0	0	2.241442233	0.436252773	6.566877365	0.152050629	78	4.875	0	100	7.142857143	11.31399794	501.5545456	5.6875	9	1.166036908	0.684	NLD	Indonesian	51	0	64.91880274
990	IDN	IDN	Indonesia	Indonesia	Sovereign	833	0	264.9385113	11.90697108	312	217	179.6229773	2309.209347	275	101	0	0	8	1	7.4	0.714285714	0	0	0	0	0	0	225.4	0.006002401	3.597559197	0.856213051	9.602585793	0.072983071	12335	96.3671875	0.382409178	94.16826004	2.198852772	143.3044399	1403.279341	103.7281553	322	1.219566444	0.684	NLD	Indonesian	51	0	18.50326763
991	IDN	IDN	Indonesia	Indonesia	Sovereign	834	0	266.4943503	6.893509191	312	226	158.9971751	1034.357409	214	96	0	0	8.25	1	0	0	0	0	0	0	6	1	48	0.002398082	3.127775297	0.6207593	9.215986252	0.038087316	2071	28.36986301	0	100	11.35225376	82.38934324	1468.229348	-2.830508475	0	1.213088569	0.684	NLD	Indonesian	51	0	32.38723676
992	IDN	IDN	Indonesia	Indonesia	Sovereign	835	0.064409323	266.110119	9.48188599	315	220	222.7301587	1445.560358	300	147	0	0	0	0	0	0	0	0	0	0	0	0	0	0	3.579106768	1.29181741	8.796677589	0.184959292	583	6.858823529	0	100	7.156308851	73.19260596	151.0764615	12	31	1.25907477	0.684	NLD	Indonesian	51	0.022403502	39.79800886
993	IDN	IDN	Indonesia	Indonesia	Sovereign	472	0.461955819	264.1166667	84.66009252	320	207	142.0277778	9192.449227	292	26	0	0	0	0	0	0	0	0	0	0	0	0	0	0	5.058384518	1.802752411	9.496483803	0.341997236	8	0.444444444	0	100	7.317073171	16.54487609	445.7941136	9.2	12	1.086716876	0.684	NLD	Indonesian	51	0.923834074	6.39183762
994	IDN	IDN	Indonesia	Indonesia	Sovereign	473	0.48036038	264.6373874	87.62643913	320	207	151.0022523	9033.261792	295	37	0	0	4	1	0	0	0	0	0	0	0	0	0	0	4.718076299	1.566594798	8.857501984	0.050480329	11	0.103773585	0	100	1.692307692	88.51325409	464.1141745	11.66666667	21	1.168266113	0.684	NLD	Indonesian	51	0.960145755	6.391837623
995	IDN	IDN	Indonesia	Indonesia	Sovereign	838	0.06499325	266.3030303	9.445362746	315	220	222.1212121	1399.28145	296	150	0	0	0	0	0	0	0	0	0	0	0	0	0	0	3.579106768	1.29181741	8.796677589	0.184959292	96	7.384615385	0	100	17.80821918	10.4600532	146.9831862	7.272727273	23	1.333211487	0.684	NLD	Indonesian	51	0.067424855	39.79800826
996	IDN	IDN	Indonesia	Indonesia	Sovereign	678	8.6e-06	268.6605691	30.43312096	314	227	205.0528455	2878.542617	275	118	0	0	0	0	0	0	0	0	0	0	0	0	0	0	1.190616106	0.063056555	3.732220411	0.11593809	379	9.023809524	0	100	0.371747212	37.27185282	1083.013774	11.85365854	23	1.142318582	0.684	NLD	Indonesian	51	0	2.980815836
997	IDN	IDN	Indonesia	Indonesia	Sovereign	840	0.148802147	265.9639066	9.485140207	315	219	227.8694268	1631.668678	314	151	0	0	0	0	0	0	0	0	0	0	0	0	0	0	3.720289687	1.38429691	9.418588638	0.184959292	3271	19.82424242	0	100	3.184079602	137.0342158	141.8687472	15.06369427	50	1.256263841	0.684	NLD	Indonesian	51	0.015178121	39.79800838
998	IDN	IDN	Indonesia	Indonesia	Sovereign	841	0	267.7837838	11.69235448	318	220	186.7432432	1699.824386	264	119	0	0	0	0	0	0	8	1	0	0	0	0	80.5	0.002378121	1.370707467	0.137256732	3.475123405	0.06334962	1813	47.71052632	0	100	14.69387755	33.58937943	132.1938829	8.432432432	11	1.139184322	0.684	NLD	Indonesian	51	0	32.15401449
999	IDN	IDN	Indonesia	Indonesia	Sovereign	842	0.267855858	270.0684524	12.79325222	313	231	190.6369048	2567.952982	291	119	0	0	0	0	0	0	0	0	0	0	0	0	0	0	3.700969458	0.850903277	10.28277111	0.130515113	47	1.807692308	0	100	13.70558376	26.50240081	1459.600958	20.64285714	34	1.083828524	0.684	NLD	Indonesian	51	1	6.471491236
1000	IDN	IDN	Indonesia	Indonesia	Sovereign	843	0.104729926	265.3148148	9.867455387	315	217	224.7083333	1438.315909	300	154	0	0	0	0	0	0	0	0	0	0	0	0	0	0	3.739651541	1.378155996	9.067432404	0.340040326	98	4.9	0	100	0	16.1253482	129.2659392	20.22222222	72	1.223638679	0.684	NLD	Indonesian	51	0.054576391	39.79800873
1001	IDN	IDN	Indonesia	Indonesia	Sovereign	844	0	267.625	12.431875	318	220	186.8416667	1618.227431	262	122	0	0	0	0	0	0	8	0.5	0	0	0	0	83	0.001184834	1.370707467	0.137256732	3.475123405	0.06334962	60	7.5	0	100	4.861111111	19.67436696	127.0007588	10.8	13	1.064020484	0.684	NLD	Indonesian	51	0	32.15401459
1002	IDN	IDN	Indonesia	Indonesia	Sovereign	845	0.001043324	266.1709957	8.108698299	311	225	168.3073593	961.4042092	213	105	0	0	0	0	0	0	0	0	0	0	0	0	0	0	3.085970769	0.618150869	9.061855316	0.058575787	830	9.02173913	0	97.93977813	7.448494453	86.05835451	1512.212527	1.675324675	11	1.047740586	0.684	NLD	Indonesian	51	0	32.38723646
1003	IDN	IDN	Indonesia	Indonesia	Sovereign	846	0.114180623	264.8911565	9.660095367	315	215	226.2823129	1481.523661	305	155	0	0	0	0	0	0	0	0	0	0	0	0	0	0	3.739651541	1.378155996	9.067432404	0.340040326	419	8.38	0	100	2.5	44.08901516	123.1805831	25.59183673	104	1.24531084	0.684	NLD	Indonesian	51	0.051346397	39.79800841
1004	IDN	IDN	Indonesia	Indonesia	Sovereign	847	0.121742778	265.4444444	9.344135913	315	218	233.4722222	1748.020061	321	159	0	0	0	0	0	0	0	0	0	0	0	0	0	0	3.949959517	1.512407829	9.535254478	0.32885325	106	7.571428571	0	100	34.44444444	11.81424999	119.0306682	10.75	37	1.24541365	0.684	NLD	Indonesian	51	0.056136573	39.79800851
1005	IDN	IDN	Indonesia	Indonesia	Sovereign	848	0	266.8111111	9.781358005	316	220	195.0166667	1097.224537	252	143	0	0	0	0	0	0	7	1	0	0	0	0	0	0	2.704905182	0.652478767	6.601696968	0.200370669	396	24.75	0	100	9.638554217	11.52262618	104.0846534	3.8	6	1.121960481	0.684	NLD	Indonesian	51	0	57.3903861
1006	IDN	IDN	Indonesia	Indonesia	Sovereign	849	0.002732216	250.8578431	7.192882539	310	181	175.3529412	1145.201845	269	111	0	0	0	0	0	0	0	0	0	0	0	0	0	0	3.085970769	0.618150869	9.061855316	0.058575787	273	10.92	0	100	5.434782609	25.31711781	1530.782163	287.6470588	841	1.052101036	0.684	NLD	Indonesian	51	0	1518.908961
1007	IDN	IDN	Indonesia	Indonesia	Sovereign	850	0	266.6136364	10.71918043	315	219	195.3560606	1096.011651	253	140	0	0	0	0	0	0	7	1	0	0	0	0	0	0	2.793433915	0.704782018	6.999012947	0.200370669	1195	85.35714286	3.125	94.79166667	40.625	12.9959204	90.25117556	10.09090909	15	1.184219124	0.684	NLD	Indonesian	51	0	249.2727683
1008	IDN	IDN	Indonesia	Indonesia	Sovereign	851	0	267.5111111	9.800246847	312	228	179.1388889	2975.852933	292	95	0	0	7	1	1	1	0	0	0	0	0	0	0	0	3.189847872	0.700060595	9.114958763	0.06310799	68	3.238095238	0	96.55172414	2.068965517	19.76324797	1503.910969	24.26666667	56	1.131638488	0.684	NLD	Indonesian	51	0	18.50326765
1009	IDN	IDN	Indonesia	Indonesia	Sovereign	852	0	267.1214286	9.220969323	318	218	187.3595238	1606.269722	266	126	0	0	0	0	0	0	7	1	0	0	0	0	0	0	1.822409968	0.247565427	4.498783588	0.104760036	1660	47.42857143	0	100	13.61502347	29.24620099	89.28930294	7.285714286	10	1.114137363	0.684	NLD	Indonesian	51	0	32.1540147
1010	IDN	IDN	Indonesia	Indonesia	Sovereign	853	0	266.4107143	10.12808247	316	218	191.2797619	1132.26931	254	133	0	0	0	0	0	0	7	1	0	0	0	0	0	0	2.593287438	0.586216577	6.999012947	0.102629051	2836	91.48387097	0	100	3.076923077	26.63831875	73.04836237	10.75	23	1.090891525	0.684	NLD	Indonesian	51	0	249.2727671
1011	IDN	IDN	Indonesia	Indonesia	Sovereign	693	0.490327617	268.3390152	22.76166131	314	227	181.0435606	1834.783959	241	116	0	0	0	0	0	0	0	0	0	0	0	0	0	0	1.183272913	0.049210586	4.120121956	0.026839467	440	10	0	100	0	35.29595017	1130.129814	17.15909091	25	1.126910753	0.684	NLD	Indonesian	51	0.972313262	2.98081585
1012	IDN	IDN	Indonesia	Indonesia	Sovereign	855	0.098306546	265.5504386	9.044720521	315	217	228.7631579	1578.429825	309	161	0	0	0	0	0	0	0	0	0	0	0	0	0	0	3.717921495	1.346953342	9.222707748	0.103399262	56	1.6	0	100	0.85106383	32.75259612	78.80621229	11.89473684	51	1.214915887	0.684	NLD	Indonesian	51	0.046659047	1302.936514
1013	IDN	IDN	Indonesia	Indonesia	Sovereign	856	0.035916991	265.7142857	7.956632684	316	219	243.9404762	2363.794077	351	171	0	0	0	0	0	0	0	0	0	0	0	0	0	0	4.004896849	1.522626426	9.6345644	0.079963125	2	0.153846154	0	100	12.08791209	12.38084351	85.71246633	-3.857142857	0	1.203043321	0.684	NLD	Indonesian	51	0.033065199	132.2707421
1014	IDN	IDN	Indonesia	Indonesia	Sovereign	857	0.002639653	248.411157	7.784260243	310	139	181.34573	952.2051061	284	116	0	0	8	1	8	1	0	0	8	0.833333333	10	1	3924.8	0.005834306	2.946965918	0.567195682	8.699648857	0.073861644	9140	66.71532847	0	91.9447641	3.797468354	118.9023332	1554.130921	331.8429752	1652	1.051792658	0.684	NLD	Indonesian	51	0	63.0065424
1015	IDN	IDN	Indonesia	Indonesia	Sovereign	858	0.05927037	265.0868056	8.514021443	316	218	243.7604167	2590.050093	357	170	0	0	0	0	0	0	0	0	0	0	0	0	0	0	4.042458468	1.552362462	9.887943268	0.079963125	7	0.291666667	1.408450704	78.87323944	4.929577465	19.59758132	86.47503241	9.166666667	34	1.124259154	0.684	NLD	Indonesian	51	0.026096104	132.270745
1016	IDN	IDN	Indonesia	Indonesia	Sovereign	859	0.062477968	265.0123457	8.316491385	315	218	244.0895062	2647.867046	359	170	0	0	0	0	0	0	0	0	0	0	0	0	0	0	4.085460007	1.575104569	9.963386536	0.079963125	68	2.615384615	0	72.28915663	2.409638554	22.55148298	83.38951898	12.40740741	32	1.101040024	0.684	NLD	Indonesian	51	0.010896813	132.2707412
1017	IDN	IDN	Indonesia	Indonesia	Sovereign	860	0.035061902	264.6166667	9.016388885	315	213	244.7777778	2414.84395	354	172	0	0	0	0	0	0	0	0	0	0	0	0	0	0	4.001902739	1.51026537	9.525980949	0.079963125	5	0.333333333	3.738317757	87.85046729	4.672897196	14.51440725	78.68902448	12.73333333	102	1.132628025	0.684	NLD	Indonesian	51	0.029873247	132.2707408
1018	IDN	IDN	Indonesia	Indonesia	Sovereign	861	0.032025924	265.2326389	8.676637203	315	218	245	2287.690394	351	172	0	0	0	0	0	0	0	0	0	0	0	0	0	0	4.004896849	1.522626426	9.6345644	0.079963125	8	0.333333333	0.666666667	95.33333333	6.666666667	20.3709998	76.47679296	-0.291666667	5	1.16280606	0.684	NLD	Indonesian	51	0.002568483	132.2707392
1019	IDN	IDN	Indonesia	Indonesia	Sovereign	862	0	267.1936937	9.476483205	318	218	187.5765766	1604.815722	265	126	0	0	0	0	0	0	7	1	0	0	0	0	0	0	1.957834865	0.297251826	5.159365654	0.042481396	1527	41.27027027	4.128440367	92.66055046	22.93577982	30.45635886	71.09160537	8.189189189	11	1.055977521	0.684	NLD	Indonesian	51	0	55.52692578
1020	IDN	IDN	Indonesia	Indonesia	Sovereign	863	0.058267119	265.1625817	9.58883539	315	217	228.1168301	1628.210198	314	160	0	0	0	0	0	0	0	0	0	0	0	0	0	0	3.721556393	1.329251967	9.222707748	0.103399262	130	1.326530612	0	99.69325153	4.754601227	88.47886454	68.46666462	18.61764706	55	1.169612171	0.684	NLD	Indonesian	51	0.010088131	1302.936514
1021	IDN	IDN	Indonesia	Indonesia	Sovereign	864	0.032564492	266.4583333	11.14409715	318	221	234.1666667	5220.967593	374	159	0	0	0	0	0	0	1	0.8	0	0	0	0	0	0	2.953430523	0.760106247	8.538329124	0.182746261	8	0.888888889	0	100	28.40909091	12.16895749	431.6911122	70.16666667	126	1.184806751	0.684	NLD	Indonesian	51	1	42.64951897
1022	IDN	IDN	Indonesia	Indonesia	Sovereign	865	0	266.1413043	10.89669971	315	217	196.4202899	1066.598089	255	138	0	0	0	0	0	0	7	1	0	0	0	0	0	0	2.759946734	0.677994054	6.670665741	0.236785382	1794	78	10.73825503	65.77181208	18.79194631	19.7950772	57.09014585	18.08695652	49	1.157456378	0.684	NLD	Indonesian	51	0	249.2727673
1023	IDN	IDN	Indonesia	Indonesia	Sovereign	866	0.000626654	245.6761905	7.598503454	310	142	186.9642857	1219.19908	286	108	0	0	8	1	8	1	0	0	8.5	1	10	1	3924	0.005773672	2.928177973	0.563806005	8.604527473	0.204376087	204217	1673.909836	1.482479784	83.82749326	3.773584906	102.040077	1572.168831	382.5619048	1574	1.052081246	0.684	NLD	Indonesian	51	0	1518.908966
1024	IDN	IDN	Indonesia	Indonesia	Sovereign	867	0.048401077	265.025	8.734375	315	217	245.1958333	2643.893941	360	173	0	0	0	0	0	0	0	0	0	0	0	0	0	0	4.001902739	1.51026537	9.525980949	0.079963125	20	0.952380952	8.208955224	86.56716418	0	18.05404576	72.60145847	8.1	30	1.141464332	0.684	NLD	Indonesian	51	0.026840633	132.2707389
1025	IDN	IDN	Indonesia	Indonesia	Sovereign	868	9.03e-06	266.3920765	9.949227789	316	216	189.2882514	1148.022818	254	123	0	0	0	0	0	0	7	1	0	0	0	0	0	0	2.614062707	0.594782955	6.670665741	0.165180579	34	0.53968254	0	100	1.75879397	53.94244948	49.25929127	13.7704918	47	1.148163599	0.684	NLD	Indonesian	51	0	249.2727664
1026	IDN	IDN	Indonesia	Indonesia	Sovereign	869	0.000891712	265.5386364	11.95180613	315	210	199.0121212	1095.230445	258	141	0	0	0	0	0	0	7	1	0	0	0	0	0	0	2.953097736	0.795131056	7.602381229	0.236785382	7	0.0625	0	100	11.0787172	93.7494972	52.86984005	30	186	1.110390732	0.684	NLD	Indonesian	51	0	249.2727634
1027	IDN	IDN	Indonesia	Indonesia	Sovereign	507	8.99e-06	269.2435543	70.35732746	325	218	162.1293738	10632.36135	312	13	0	0	0	0	0	0	0	0	0	0	0	0	0	0	5.772374983	2.356978586	11.41751194	0.316615552	381	2.048387097	0	99.22680412	1.374570447	159.1986562	462.3021878	58.80662983	147	1.13096161	0.684	NLD	Indonesian	51	0	25.28256301
1028	IDN	IDN	Indonesia	Indonesia	Sovereign	508	0.300006366	264.8783829	81.81820722	321	207	172.4839413	7501.519221	324	38	0	0	4	0.458333333	0	0	0	0	0	0	0	0	0	0	3.89502903	1.184230716	10.51943302	0.029987225	18641	1.405912965	0.805940733	88.03876024	0.315572136	11647.12964	443.4357055	7.366056202	26	1.058288519	0.684	NLD	Indonesian	51	0.598992545	6.391837647
1029	IDN	IDN	Indonesia	Indonesia	Sovereign	872	6.83e-06	266.3241252	9.989459416	316	216	188.9065378	1189.217106	255	121	0	0	0	0	0	0	7	1	0	0	0	0	0	0	2.46817868	0.517285405	5.985023499	0.165180579	49007	133.5340599	0.825727944	42.41634072	4.345936549	314.5898897	48.54892441	15.9281768	46	1.068135919	0.684	NLD	Indonesian	51	0	249.2727674
1030	IDN	IDN	Indonesia	Indonesia	Sovereign	873	0.009703198	265.2267025	11.99497937	314	212	203.4498208	1187.092956	269	146	0	0	0	0	0	0	7	1	0	0	0	0	0	0	3.146248738	0.922415355	7.602381229	0.282085538	28	0.288659794	0	100	7.601351351	81.45460998	54.75360936	33.29032258	152	1.161496961	0.684	NLD	Indonesian	51	0	249.2727644
1031	IDN	IDN	Indonesia	Indonesia	Sovereign	874	0.000153676	268.8888889	8.495884886	324	217	174.962963	2689.288752	281	92	0	0	7	1	9	0.666666667	4	0.666666667	0	0	0	0	0	0	3.077871988	0.681291856	8.027132988	0.095455386	471	39.25	0	90	10	12.27835766	1760.881367	28	79	1.176136369	0.684	NLD	Indonesian	51	0	70.77749034
1032	IDN	IDN	Indonesia	Indonesia	Sovereign	512	0	263.6964286	31.67952808	321	198	125.9880952	6325.788975	247	15	0	0	0	0	0	0	0	0	0	0	0	0	0	0	4.061562697	1.212639964	8.581542015	0.120890252	669	51.46153846	17.20430108	45.16129032	6.451612903	12.39353469	927.3215667	20.5	54	1.132651813	0.684	NLD	Indonesian	51	0	112.391177
1033	IDN	IDN	Indonesia	Indonesia	Sovereign	513	0	257.489418	31.56857653	322	181	142.6018519	8487.460261	317	16	0	0	8	1	1	0.833333333	0	0	0	0	0	0	39.33333333	0.011695906	4.261024217	1.320162951	9.333250046	0.205442011	4518	36.43548387	0.489596083	91.67686659	0.979192166	111.6394801	955.7006837	96.55555556	304	1.152060972	0.684	NLD	Indonesian	51	0	112.3911756
1034	IDN	IDN	Indonesia	Indonesia	Sovereign	514	0	267.3680556	26.76441928	331	208	135.0486111	10431.14058	299	8	0	0	5	1	0	0	4	0.6	0	0	0	0	0	0	3.908545216	0.978024299	9.111593246	0.119547889	1725	132.6923077	54.11764706	30.58823529	4.705882353	11.45557814	1423.600726	11.08333333	26	1.140781482	0.684	NLD	Indonesian	51	0	507.8350854
1035	IDN	IDN	Indonesia	Indonesia	Sovereign	878	1.25e-05	266.5583333	11.06076389	315	217	188.075	1161.355208	253	122	0	0	0	0	0	0	7	1	0	0	0	0	0	0	2.46817868	0.517285405	5.985023499	0.165180579	9	0.6	0	100	10.57692308	14.49117419	38.98922499	12.2	33	1.113899865	0.684	NLD	Indonesian	51	0	249.272762
1036	IDN	IDN	Indonesia	Indonesia	Sovereign	839	0.064298395	262.8392857	9.134460029	314	210	216.6130952	1256.037805	284	150	0	0	0	0	0	0	0	0	0	0	0	0	0	0	3.348764817	1.139881877	8.240495682	0.08478526	28	1.866666667	0	100	12.5	13.01529298	145.0005649	68.64285714	197	1.114902005	0.684	NLD	Indonesian	51	0.049817042	39.79800822
1037	IDN	IDN	Indonesia	Indonesia	Sovereign	880	0	267.443177	9.30609212	323	215	191.4271757	2435.749542	292	106	0	0	0	0	0	0	8.029850746	1	0	0	0	0	88.5483871	0.070454545	1.475733235	0.15684835	4.085684776	0.039395925	42271	26.45244055	0.110121133	97.37711483	0.90099109	1364.307687	71.29983545	17.41634981	38	1.133976341	0.684	NLD	Indonesian	51	0	55.52692554
1038	IDN	IDN	Indonesia	Indonesia	Sovereign	881	0.313276027	268.0309524	17.99475626	318	217	230.9619048	5363.819228	383	152	0	0	0	0	0	0	0	0	0	0	0	0	0	0	3.918733666	1.452693857	9.904321671	0.145386949	2401	68.6	0	98.71244635	5.150214592	31.85293526	316.4608462	38.42857143	206	1.264242015	0.684	NLD	Indonesian	51	1	430.3557517
1039	IDN	IDN	Indonesia	Indonesia	Sovereign	882	0.100645612	265.1484375	10.48488363	315	219	241.7369792	3351.157138	376	165	0	0	0	0	0	0	9	1	0	0	0	0	133	0.002267574	4.184840103	1.647068267	9.963386536	0.118976437	2	0.060606061	1.421800948	95.73459716	5.213270142	28.81715639	65.14350653	12.59375	36	1.184704747	0.684	NLD	Indonesian	51	0.022758699	132.2707398
1040	IDN	IDN	Indonesia	Indonesia	Sovereign	883	2.26e-05	266.8974868	14.50037219	314	219	202.1917989	1299.329164	278	149	0	0	0	0	0	0	7.4	1	0	0	0	0	141.5	0.002265006	3.062996596	0.854119488	7.602381229	0.236568272	4134	31.8	0.371747212	95.91078067	1.734820322	109.9323474	44.16202229	12.34920635	34	1.139613389	0.684	NLD	Indonesian	51	0	1302.936515
1041	IDN	IDN	Indonesia	Indonesia	Sovereign	884	0	267.016129	15.00858475	315	219	197.2177419	1115.246813	261	147	0	0	0	0	0	0	9	1	0	0	0	0	149	0.001131222	2.931645754	0.771007737	7.602381229	0.230818272	31	1.033333333	0	100	7.106598985	27.28211498	37.02731207	10.4516129	24	1.162668252	0.684	NLD	Indonesian	51	0	1302.936523
1042	IDN	IDN	Indonesia	Indonesia	Sovereign	885	0	266.2833333	9.152122222	320	217	158.1533333	1263.696489	238	105	0	0	7	1	10	1	0	0	0	0	0	0	0	0	2.109434625	0.193407	6.500546932	0.130515963	444	20.18181818	0	98.23529412	13.52941176	23.16257161	1551.33745	61.2	137	1.071387883	0.684	NLD	Indonesian	51	0	65.72757608
1043	IDN	IDN	Indonesia	Indonesia	Sovereign	886	0	268.5200131	8.583484294	322	216	195.3159449	2836.122961	293	108	0	0	0	0	0	0	9.818181818	1	0	0	0	0	138.9	0.011286682	1.372666463	0.117928889	4.163158894	0.032232855	3848	15.09019608	0	96.99624531	2.816020025	218.395269	87.14071869	11.18503937	27	1.055154259	0.684	NLD	Indonesian	51	0	55.52692554
1044	IDN	IDN	Indonesia	Indonesia	Sovereign	766	0.136262808	266.3809524	16.26643984	310	229	214.75	2463.963009	312	158	0	0	5	1	0	0	0	0	0	0	0	0	0	0	3.581941942	1.069626241	9.909793854	0.067233153	29	4.142857143	0	100	0	11.31426808	1312.589061	125.4285714	182	1.141820479	0.684	NLD	Indonesian	51	0.089933178	6.471491257
1045	IDN	IDN	Indonesia	Indonesia	Sovereign	767	0	269.3858025	7.465068209	310	231	190.066358	920.2053304	241	137	0	0	7	1	0	0	0	0	0	0	0	0	0	0	2.383147756	0.33739066	6.229228973	0.166421503	287	5.035087719	0	99.7260274	10.1369863	49.98159294	1288.588643	3.222222222	11	1.154640614	0.684	NLD	Indonesian	51	0	29.32031892
1046	IDN	IDN	Indonesia	Indonesia	Sovereign	768	0.333345686	259.7759563	17.34994317	311	181	222.8510929	2695.965537	347	153	0	0	5	0.56	1	0.05	0	0	7.333333333	0.24	0	0	139	0.001302083	3.581941942	1.069626241	9.909793854	0.067233153	704	1.463617464	0	99.94006593	1.43841774	454.6538281	1301.082791	255.3483607	1074	1.2782684	0.684	NLD	Indonesian	51	0.451002309	6.471491277
1047	IDN	IDN	Indonesia	Indonesia	Sovereign	769	0	269.0364583	8.213840061	310	231	186.890625	734.5111491	230	139	0	0	7	0.4	0	0	0	0	0	0	0	0	0	0	2.236895223	0.283718868	6.229228973	0.166421503	34	2.125	0	100	0.961538462	13.93395044	1297.417997	2.5625	4	1.16412715	0.684	NLD	Indonesian	51	0	29.32031906
1048	IDN	IDN	Indonesia	Indonesia	Sovereign	528	0	269.0446429	56.51703343	322	220	159.8392857	9486.44696	282	12	0	0	7	1	8	1	0	0	0	0	0	0	0	0	5.872107539	2.343246649	11.35587692	0.024926601	428	10.97435897	0.396825397	72.61904762	4.761904762	34.5680733	509.447985	67.57142857	148	1.157869619	0.684	NLD	Indonesian	51	0	25.28256276
1049	IDN	IDN	Indonesia	Indonesia	Sovereign	771	0	268.9677419	8.124696526	310	230	184.9650538	785.7739268	232	134	0	0	7	1	0	0	0	0	0	0	0	0	0	0	2.236895223	0.283718868	6.229228973	0.166421503	127	4.096774194	0	100	1.492537313	27.09817173	1291.154991	4.032258065	11	1.223698918	0.684	NLD	Indonesian	51	0	29.32031933
1050	IDN	IDN	Indonesia	Indonesia	Sovereign	772	0	268.968254	8.042118169	310	231	185.9034392	931.5368883	240	131	0	0	7	1	0	0	0	0	0	0	0	0	0	0	2.236895223	0.283718868	6.229228973	0.166421503	224	3.555555556	0	100	0.507614213	53.32100873	1283.201947	5.698412698	13	1.258230679	0.684	NLD	Indonesian	51	0	29.32031922
1051	IDN	IDN	Indonesia	Indonesia	Sovereign	773	0	272.4378788	9.981898468	321	226	274	3919.114987	402	168	0	0	1	1	0	0	1	1	0	0	0	0	0	0	1.861684926	0.304692874	6.17711401	0.027914956	343	5.813559322	0	100	0.533333333	50.85831663	559.3416013	12.47272727	21	1.177748831	0.684	NLD	Indonesian	51	0	64.91880346
1052	IDN	IDN	Indonesia	Indonesia	Sovereign	895	0	258.1545455	11.3015152	318	199	232.5484848	5302.253105	386	116	0	0	8	1	5	1	4	1	7	1	3	0.333333333	42	0.002234637	3.789928257	0.920607368	9.837866783	0.144944906	323	4.969230769	0	100	10.09389671	58.06245964	1717.610665	128.4181818	356	1.245356238	0.684	NLD	Indonesian	51	0	588.176091
1053	IDN	IDN	Indonesia	Indonesia	Sovereign	896	0	269.7316713	6.315039405	326	216	198.1770736	2520.301042	306	119	0	0	0	0	0	0	10	1	0	0	0	0	153.25	0.044642857	1.706861128	0.192635491	4.709733009	0.190428674	160359	151.139491	1.253918495	81.13151217	1.851022541	914.7245305	48.76391961	12.19664492	34	1.091883695	0.684	NLD	Indonesian	51	0	53.45116397
1054	IDN	IDN	Indonesia	Indonesia	Sovereign	897	0.112810173	249	10.66666664	318	186	222.2777778	5722.038581	426	105	0	0	7	1	8	1	4	1	0	0	0	0	0	0	2.907242884	0.502739381	8.729662895	0.116038524	17	1.545454545	0	100	8.974358974	10.62378651	1763.22542	308.8333333	593	1.045295797	0.684	NLD	Indonesian	51	1	2153.757737
1055	IDN	IDN	Indonesia	Indonesia	Sovereign	898	0.108301541	258.8214286	11.03647162	323	188	330.5622711	4458.565327	442	197	0	0	1	1	3	1	4	1	7.333333333	0.75	0	0	3892	0.001113586	1.98402367	0.160149779	7.571541309	0.005737507	2674	34.28205128	0	100	7.029876977	77.59153694	307.4156724	151.3626374	452	1.197447212	0.684	NLD	Indonesian	51	0.057532142	146.5898433
1056	IDN	IDN	Indonesia	Indonesia	Sovereign	899	0.078011627	238.3831449	17.360354	327	40	179.2136051	1860.645647	750	5	0	0	5.459552954	0.949589387	6.029715762	0.684177295	2.89044289	0.325041041	6.786143514	0.357422615	8.063829787	0.017805278	1254.829246	1.224694105	1.665937871	0.133259282	8.801932335	0.00875739	16059457	81.36355438	2.594209577	78.49167657	1.203764341	169020.9801	1172.159076	576.4689774	3306	1.4697556	0.684	NLD	Indonesian	51	0.09808482	104.7546329
1057	IDN	IDN	Indonesia	Indonesia	Sovereign	900	0.108543201	265.5833333	13.34636139	319	219	237.6212121	9308.163686	431	119	0	0	7	1	8	1	4	1	0	0	0	0	0	0	3.157803903	0.559254266	9.874116898	0.044033609	348	15.81818182	0	100	8	19.91784481	1769.276792	9.636363636	26	1.123848745	0.684	NLD	Indonesian	51	1	183.2663568
1058	IDN	IDN	Indonesia	Indonesia	Sovereign	901	0	271.7121212	7.283516999	324	221	213.4469697	2224.913854	295	144	0	0	0	0	0	0	7	1	0	0	0	0	0	0	1.282603805	0.041735504	4.498010635	0.085749514	60	5	0	100	17.72151899	11.31918249	85.34513496	2.727272727	4	1.134475048	0.684	NLD	Indonesian	51	0	53.45116297
1059	IDN	IDN	Indonesia	Indonesia	Sovereign	902	0	260.5494792	12.45368788	318	206	249.2109375	6594.912292	416	132	0	0	8	1	1	1	4	1	0	0	3	1	38	0.002217295	3.672796071	0.757629902	9.888231277	0.101545036	1431	29.8125	0	60.55045872	10.09174312	45.56570238	1760.225239	90.75	248	1.156589955	0.684	NLD	Indonesian	51	0	183.2663559
1060	IDN	IDN	Indonesia	Indonesia	Sovereign	903	0	260.7166667	12.54749995	318	208	249.9722222	6930.31886	420	132	0	0	8	1	1	1	4	1	0	0	3	1	46.5	0.004429679	3.743399183	0.766970113	9.888231277	0.210101739	211	11.10526316	0	100	17.51824818	18.37978004	1771.959987	88.66666667	218	1.162592245	0.684	NLD	Indonesian	51	0	183.2663536
1061	IDN	IDN	Indonesia	Indonesia	Sovereign	904	0.000330517	267.1538462	5.622287946	310	228	153.9615385	726.6020718	198	115	0	0	4	1	0	0	0	0	0	0	0	0	0	0	1.273858299	0.063922333	3.440454721	0.036643431	25	1.923076923	0	100	0	11.5078753	1289.957379	11.30769231	20	1.103695582	0.684	NLD	Indonesian	51	0	10.40718981
1062	IDN	IDN	Indonesia	Indonesia	Sovereign	905	0.001600703	267.2278177	5.833301732	311	227	153.7038369	694.9465675	197	111	0	0	4	0.6	0	0	0	0	0	0	0	0	0	0	1.583926847	0.108414679	5.166958332	0.036643431	1016	7.205673759	0	100	1.754385965	125.2359161	1296.227953	9.561151079	20	1.250973727	0.684	NLD	Indonesian	51	0	10.40718992
1063	IDN	IDN	Indonesia	Indonesia	Sovereign	906	0.539358434	264.1962366	11.21569677	324	206	283.6209677	4471.200378	408	193	0	0	0	0	0	0	0	0	0	0	0	0	0	0	2.621064067	0.317296778	9.03908062	0.135804638	3524	56.83870968	0	100	6.511627907	58.5252971	412.2194833	101.8064516	219	1.112301284	0.684	NLD	Indonesian	51	0.172300202	70.55236265
1064	IDN	IDN	Indonesia	Indonesia	Sovereign	907	0	271.7989666	7.08532689	326	220	204.769909	2076.92126	296	114	0	0	0	0	0	0	7.463768116	1	0	0	0	0	136	0.019845645	1.657915632	0.111728555	5.652935982	0.083878517	15765	9.075993092	0.200291333	86.23452294	1.165331391	1502.234985	40.32937399	17.57622298	38	1.075989679	0.684	NLD	Indonesian	51	0	53.45116394
1065	IDN	IDN	Indonesia	Indonesia	Sovereign	908	0	268.0183333	12.00916389	323	216	276.0066667	4193.819356	393	190	0	0	0	0	8	1	0	0	0	0	0	0	0	0	2.738786151	0.293490026	9.103557587	0.179516122	595	12.14285714	0	100	4.117647059	46.57045511	449.6133438	46.3	68	1.059846497	0.684	NLD	Indonesian	51	0	50.38080887
1066	IDN	IDN	Indonesia	Indonesia	Sovereign	909	0	261.9057971	11.03838481	317	212	255.6376812	5590.953476	401	141	0	0	8	1	1	1	0	0	0	0	8	1	3885	0.00110011	3.971073806	0.824513958	9.983072281	0.278117806	1386	49.5	2.234636872	90.5027933	11.17318436	24.31991124	1793.005195	66.73913043	165	1.227648459	0.684	NLD	Indonesian	51	0	292.1330632
1067	IDN	IDN	Indonesia	Indonesia	Sovereign	910	0.000573813	267.1356589	5.51008055	310	228	155.498062	682.0845913	199	114	0	0	4	0.5	0	0	0	0	0	0	0	0	0	0	1.893995394	0.165785819	5.166958332	0.042583149	166	3.608695652	0	100	2.076124567	39.56641883	1308.658038	9.581395349	17	1.075141576	0.684	NLD	Indonesian	51	0	10.40718999
1068	IDN	IDN	Indonesia	Indonesia	Sovereign	911	0.253860643	266.4722222	5.201774674	312	225	156.4375	548.6263015	191	110	0	0	4	1	0	0	0	0	0	0	0	0	0	0	3.002605061	0.42682662	7.948671341	0.154904842	25	2.272727273	0	100	35.16483516	12.28791843	1373.776728	20.41666667	50	1.154282733	0.684	NLD	Indonesian	51	0.059718387	10.40718996
1069	IDN	IDN	Indonesia	Indonesia	Sovereign	912	0.001103202	267.2126068	5.938046763	310	228	156.4145299	711.7428312	201	116	0	0	4	0.75	0	0	0	0	0	0	0	0	0	0	1.583926847	0.108414679	5.166958332	0.036643431	402	5.025	0	100	0	68.42074301	1297.873155	8.820512821	14	1.122061606	0.684	NLD	Indonesian	51	0	10.40718999
1070	IDN	IDN	Indonesia	Indonesia	Sovereign	913	0.000214291	267.2222222	5.713348733	310	228	158.0486111	717.9322444	201	120	0	0	4	1	0	0	0	0	0	0	0	0	0	0	1.583926847	0.108414679	5.166958332	0.036643431	42	3.5	0	100	0	10.37635796	1297.324628	6.166666667	8	1.142328744	0.684	NLD	Indonesian	51	0	10.40718985
1071	IDN	IDN	Indonesia	Indonesia	Sovereign	914	0	268.5833333	13.75021701	323	217	274.9739583	4092.687798	389	190	0	0	0	0	8	1	0	0	0	0	0	0	0	0	2.738786151	0.293490026	9.103557587	0.179516122	415	27.66666667	0	100	12.17391304	15.67399816	447.453362	35.5	53	1.075634201	0.684	NLD	Indonesian	51	0	50.38080866
1072	IDN	IDN	Indonesia	Indonesia	Sovereign	915	0.000637776	267.0208333	5.430700232	310	228	158.3055556	688.5212194	201	118	0	0	4	1	0	0	0	0	0	0	0	0	0	0	1.893995394	0.165785819	5.166958332	0.042583149	38	2.533333333	0	100	4.166666667	12.8880455	1309.142341	11	13	1.095416332	0.684	NLD	Indonesian	51	0	10.40718981
1073	IDN	IDN	Indonesia	Indonesia	Sovereign	916	0.000511745	267.0353535	5.362769097	311	227	156.8560606	685.5759295	201	114	0	0	4	0.25	0	0	0	0	0	0	0	0	0	0	1.893995394	0.165785819	5.166958332	0.042583149	226	3.183098592	0	100	1.935483871	63.32752057	1306.493349	11.51515152	19	1.159282365	0.684	NLD	Indonesian	51	0	10.40719
1074	IDN	IDN	Indonesia	Indonesia	Sovereign	917	0	264.1916667	13.18576389	314	220	186.1583333	1721.740764	248	124	0	0	7	1	10	0.666666667	0	0	0	0	0	0	0	0	3.961304873	0.723506986	10.3571558	0.329802841	2183	181.9166667	0	90.24390244	13.41463415	11.70814528	1733.699376	58.5	91	1.196282167	0.684	NLD	Indonesian	51	0	54.22987835
1075	IDN	IDN	Indonesia	Indonesia	Sovereign	918	0.000323308	267.0151515	5.71326904	311	227	158.7651515	672.1907137	201	118	0	0	4	1	0	0	0	0	0	0	0	0	0	0	1.893995394	0.165785819	5.166958332	0.042583149	43	3.307692308	0	100	4.494382022	11.84926914	1315.343733	10.18181818	17	1.089277231	0.684	NLD	Indonesian	51	0	10.40718994
1076	IDN	IDN	Indonesia	Indonesia	Sovereign	919	0	269.2824074	8.151470301	321	218	202.7361111	2458.686794	285	133	0	0	0	0	0	0	9	1	0	0	0	0	148	0.001088139	1.486029853	0.076310581	5.557808399	0.096319929	128	8.533333333	0	100	10.07751938	17.690613	100.0770353	-7.055555556	-4	1.114931712	0.684	NLD	Indonesian	51	0	72.99596285
1077	IDN	IDN	Indonesia	Indonesia	Sovereign	920	0.045608304	252.7938124	8.878416366	315	154	180.2064139	1974.190727	341	71	0	0	7.133333333	0.808383234	8.433797909	0.682520809	0	0	6.686170213	0.225149701	4.977272727	0.209274673	246.76	0.108695652	2.704547849	0.381005981	9.109807968	0.025920372	494671	23.64132097	0.040957495	98.4648524	0.789569491	18015.9535	1338.338857	274.6012026	1361	1.197053278	0.684	NLD	Indonesian	51	0.090554408	35.44540518
1078	IDN	IDN	Indonesia	Indonesia	Sovereign	921	0.203202067	267.2100694	11.9039279	324	210	289.9347222	4504.781812	422	197	0	0	0	0	9	0.8	4	0.8	0	0	0	0	0	0	2.601036668	0.320768934	9.03908062	0.114236698	19022	77.95901639	0	100	4.286628279	213.6592072	390.6315916	41.17083333	135	1.214847902	0.684	NLD	Indonesian	51	0.859717605	70.55236255
1079	IDN	IDN	Indonesia	Indonesia	Sovereign	922	0	261.6166667	13.08604871	315	214	185.8309524	1827.709451	245	121	0	0	7	1	10	1	0	0	0	0	0	0	0	0	4.056770941	0.703372631	10.42801189	0.262503892	2257	55.04878049	0	97.71863118	10.64638783	36.27923554	1741.255518	109.2	207	1.138107821	0.684	NLD	Indonesian	51	0	54.22987809
1080	IDN	IDN	Indonesia	Indonesia	Sovereign	493	0.122695091	234.9487703	53.69177997	326	75	144.3042655	10250.8908	645	4	0	0	1.76497006	1	6.781914894	0.848120301	1	0.321804511	6.613293051	0.495508982	4.026570048	0.622556391	1428.916667	0.219066937	2.774973865	0.441362759	8.735007286	0.076535419	1705179	103.7781632	1.503088605	64.31376732	0.352983388	14089.05143	733.8018392	493.6471311	2196	1.178423892	0.684	NLD	Indonesian	51	0.040181871	129.2484684
1081	IDN	IDN	Indonesia	Indonesia	Sovereign	480	0	264.0141369	100.5543485	327	198	136.3690476	9088.717228	290	8	0	0	8	1	8	1	0	0	0	0	0	0	503.2	0.010416667	5.484144201	2.318682325	11.71102619	0.072606318	904	7.726495726	0	42.66169154	0.746268657	109.5898041	458.7672318	125.1696429	326	1.118539404	0.684	NLD	Indonesian	51	0	16.6735433
1082	IDN	IDN	Indonesia	Indonesia	Sovereign	804	0	265.2962963	11.14176104	315	211	213.8101852	1343.549619	288	138	0	0	5	1	0	0	1	1	0	0	0	0	0	0	3.247086654	1.089086722	8.207290649	0.334524125	333	6.9375	0	100	2.931596091	41.85261585	207.2428064	42.13888889	188	1.116065914	0.684	NLD	Indonesian	51	0	39.79800812
1083	IDN	IDN	Indonesia	Indonesia	Sovereign	562	0.161066798	265.8187945	60.53038587	316	218	184.3908104	4741.049735	292	68	0	0	4	0.646341463	0	0	0	0	0	0	0	0	0	0	4.216305921	1.233641895	8.318400383	0.129798755	17309	8.862775218	0	99.89816701	0.900830331	1744.746913	637.0900201	35.26754832	82	1.146874098	0.684	NLD	Indonesian	51	0.317356482	11.99226397
1084	IDN	IDN	Indonesia	Indonesia	Sovereign	497	0	255.7058546	93.50613519	326	179	161.4782814	14066.29536	397	5	0	0	8	0.933333333	8.857142857	0.933333333	0	0	0	0	0	0	819.1071429	0.056338028	5.632225692	2.392493694	11.48091984	0.363514304	9701	13.66338028	0.239130435	79	0.413043478	628.8419533	441.6865409	295.4433428	781	1.049911096	0.684	NLD	Indonesian	51	0	16.67354337
1085	IDN	IDN	Indonesia	Indonesia	Sovereign	498	0	265.1282051	84.33563409	325	208	162.6410256	13707.96877	366	7	0	0	2	1	10	0.666666667	0	0	0	0	0	0	0	0	5.686026772	2.342546366	11.41781902	0.37388894	240	18.46153846	6.730769231	32.69230769	2.884615385	14.32536605	458.3494837	121.1538462	264	1.137033014	0.684	NLD	Indonesian	51	0	16.67354337
1086	IDN	IDN	Indonesia	Indonesia	Sovereign	929	0.008043932	268.3472222	24.55767749	317	228	241.5972222	10352.39101	442	145	0	0	0	0	0	0	0	0	0	0	0	0	0	0	3.705085397	1.349971439	10.54861927	0.085626431	38	7.6	0	100	95.61403509	46.25774041	461.402514	-0.166666667	0	1.068624736	0.684	NLD	Indonesian	51	0	28.68016693
1087	IDN	IDN	Indonesia	Indonesia	Sovereign	930	0.016439232	264.8068182	22.93503692	317	210	244.0896465	11382.90903	475	141	0	0	0	0	0	0	0	0	0	0	0	0	0	0	3.630012105	1.312283905	10.54861927	0.146934137	6418	95.79104478	5.02283105	79.6803653	5.251141553	60.38976607	469.5051381	62.36363636	333	1.193631513	0.684	NLD	Indonesian	51	0	28.6801672
1088	IDN	IDN	Indonesia	Indonesia	Sovereign	931	0	253.3941901	19.28438834	318	166	175.835161	1409.309961	252	94	0	0	6.74	0.925925926	10	0.934579439	0	0	6.263157895	0.527777778	0	0	0	0	3.967888474	0.645369496	10.07994843	0.230749995	71980	27.36882129	0.017972682	97.2741433	0.874670501	2281.465444	1701.796678	288.164294	1130	1.081128932	0.684	NLD	Indonesian	51	0	29.25902306
1089	IDN	IDN	Indonesia	Indonesia	Sovereign	932	0	266.625	25.79224531	316	223	226.7083333	6731.167243	380	141	0	0	0	0	0	0	0	0	0	0	0	0	0	0	3.866460373	1.502244302	10.53441334	0.271752179	290	58	0	100	87.82608696	16.10474399	432.8990971	37.5	102	1.26470695	0.684	NLD	Indonesian	51	0	28.6801667
1090	IDN	IDN	Indonesia	Indonesia	Sovereign	933	0.402172488	264.5694444	42.75360326	322	215	200.1972222	6451.717123	364	121	0	0	1	1	0	0	0	0	0	0	0	0	0	0	4.378536363	1.882537124	10.76545429	0.364349812	618	20.6	0	100	8.910891089	27.7069679	223.4608367	113.6666667	302	1.228409876	0.684	NLD	Indonesian	51	0.0703524	28.68016706
1091	IDN	IDN	Indonesia	Indonesia	Sovereign	934	0	243.2411504	6.762421	317	133	273.6910029	3817.919812	408	164	0	0	5	1	7	1	0	0	0	0	9	1	3883.333333	0.006423983	4.013010164	0.753370174	10.23409557	0.322613567	11528	88	0.353773585	98.11320755	5.778301887	116.4223634	1858.219124	436.7079646	1635	1.117128283	0.684	NLD	Indonesian	51	0	292.1330626
1092	IDN	IDN	Indonesia	Indonesia	Sovereign	935	0	267.5755814	4.884453295	311	228	215.9534884	559.7049756	269	188	0	0	0	0	0	0	0	0	0	0	0	0	0	0	1.579903364	0.102537764	4.306129456	0.14172858	148	3.523809524	0	100	2.150537634	38.99084373	1299.350212	3.279069767	9	1.123324743	0.684	NLD	Indonesian	51	0	10.850096
1093	IDN	IDN	Indonesia	Indonesia	Sovereign	479	0	269.6164021	98.09117909	328	210	126.6765873	7510.074191	275	11	1	1	8	1	9	1	0	0	0	0	0	0	854.2	0.010438413	5.311237007	2.179726861	11.09553337	0.27407977	13516	103.1755725	4.981773998	54.31348724	0	111.9028921	505.9764265	17.36507937	26	1.060807583	0.684	NLD	Indonesian	51	0	16.67354327
1094	IDN	IDN	Indonesia	Indonesia	Sovereign	573	0	270.4083333	34.00076389	317	227	195.4083333	10370.32576	339	55	0	0	7	1	7	1	0	0	0	0	0	0	0	0	5.307950079	2.17660955	10.85542393	0.305983752	93	6.2	0	82.52427184	4.854368932	13.65524434	675.0522944	49.7	88	1.06255954	0.684	NLD	Indonesian	51	0	77.22130809
1095	IDN	IDN	Indonesia	Indonesia	Sovereign	481	0.165958599	253.6140632	48.72330378	316	150	101.2220444	7988.323201	282	3	0	0	8	1	8.114285714	1	4	0.914285714	6.25	0.457142857	3.6	0.142857143	530.3235294	0.070686071	2.885398904	0.962579578	7.62254858	0.04930342	78396	90.21403913	4.684618222	70.02950941	1.383253412	741.4128595	695.9386834	278.0204866	1153	1.139545002	0.684	NLD	Indonesian	51	0.007336717	68.97248165
1096	IDN	IDN	Indonesia	Indonesia	Sovereign	575	0.128756229	262.6494253	33.45701211	322	201	156.6494253	5842.89969	260	37	0	0	6	1	7	1	0	0	0	0	0	0	0	0	4.173488776	0.904344257	8.515299797	0.304596901	2776	47.05084746	4.071246819	42.23918575	4.325699746	53.52353968	1086.146053	122.7931034	260	1.083927347	0.684	NLD	Indonesian	51	1	100.6077911
1097	IDN	IDN	Indonesia	Indonesia	Sovereign	563	0.25969293	264.7920635	34.03230295	322	208	138.147619	5633.685632	248	18	0	0	5	1	1	1	0	0	0	0	0	0	0	0	4.649077574	1.43315779	9.75453949	0.069422223	6729	58.00862069	2.213001383	37.62102351	2.489626556	99.64046454	992.8991592	113.9428571	211	1.101969944	0.684	NLD	Indonesian	51	0.012336732	192.5140118
1098	IDN	IDN	Indonesia	Indonesia	Sovereign	564	0.025256279	249.0734918	14.97389485	353	7	211.6385778	10757.46835	849	0	1	0.108932462	4.85485772	0.996142234	3.713146139	0.525574375	9.234200103	0.973838672	6.943247504	0.319188192	7.691608765	0.313768237	1366.760574	9.641843972	2.5826672	0.162485887	8.150200844	0.013608675	137328845	922.3634208	23.10648895	40.88270331	0.689618708	126647.2348	935.8678691	335.0038708	3455	1.147050255	0.684	NLD	Indonesian	51	0.037719023	1123.31709
1099	IDN	IDN	Indonesia	Indonesia	Sovereign	565	0.000510899	266.3854167	9.03765191	325	203	210.453125	5449.360758	328	95	0	0	5	1	10	1	7	1	0	0	0	0	0	0	3.317005485	0.120087696	7.627095699	0.324901015	299	14.95	0	100	16.40625	17.59248368	923.98473	84.375	221	1.163639409	0.684	NLD	Indonesian	51	0	345.9799408
1100	IDN	IDN	Indonesia	Indonesia	Sovereign	566	0	263.7541667	8.431857639	322	201	214.9708333	3829.149774	308	113	0	0	5	1	10	1	7	1	0	0	0	0	0	0	3.507536401	0.169649931	7.627095699	0.330149114	3089	140.4090909	0	100	10.45751634	20.29777668	913.8215577	114.6	257	1.199426399	0.684	NLD	Indonesian	51	0	345.9799319
1101	IDN	IDN	Indonesia	Indonesia	Sovereign	567	0.412472719	266.5873984	31.0279058	337	192	199.1626016	24445.10146	582	42	0	0	5	1	0	0	0	0	0	0	0	0	0	0	4.50970312	1.224755697	10.27612782	0.077661127	520	12.09302326	0.73800738	97.41697417	5.904059041	36.88328168	1088.39653	70.75609756	416	1.279088621	0.684	NLD	Indonesian	51	0.52045384	1089.748885
1102	IDN	IDN	Indonesia	Indonesia	Sovereign	462	0.485687529	252.7159498	76.33114533	332	160	155.0098566	8194.406087	357	20	1	1	4	1	0	0	8	1	0	0	10	1	4432	0.008658009	3.924647232	0.56313043	10.61404419	0.423451155	425	5	0	100	1.02739726	80.29704232	1345.448496	127.9032258	246	1.129096009	0.684	NLD	Indonesian	51	0.971308455	714.6551254
1103	IDN	IDN	Indonesia	Indonesia	Sovereign	569	0.00671065	257.6851852	8.591106619	320	186	236.4228395	3167.188491	357	139	0	0	7	1	10	1	7	1	9	0.5	0	0	0	0	3.750156462	0.351138495	7.714468956	0.227919027	72	1.846153846	0	100	6.349206349	34.72776392	903.3239647	203.5555556	499	1.137131081	0.684	NLD	Indonesian	51	0	189.0803196
1104	IDN	IDN	Indonesia	Indonesia	Sovereign	570	0	268.2519841	52.01431005	316	223	182.1904762	5036.914966	289	71	0	0	4	1	1	1	0	0	0	0	0	0	0	0	3.675735116	0.961649781	7.432830334	0.128902003	8493	207.1463415	0	72.26890756	6.162464986	48.52400642	690.3942493	4.023809524	9	1.106061996	0.684	NLD	Indonesian	51	0	11.99226393
1105	IDN	IDN	Indonesia	Indonesia	Sovereign	464	0.498200195	252.5090909	43.23586763	321	162	100.4045455	6613.422154	278	5	0	0	1	1	10	1	0	0	0	0	0	0	0	0	3.385677973	0.882557678	8.67028141	0.297325909	4180	69.66666667	1.772151899	93.92405063	1.265822785	53.54792141	763.8617169	241.8181818	717	1.082986404	0.684	NLD	Indonesian	51	0.802534158	189.2695636
1106	IDN	IDN	Indonesia	Indonesia	Sovereign	572	0.223595944	265.6717949	33.75330709	321	209	144.1615385	6389.902307	270	20	0	0	5	1	1	1	0	0	0	0	0	0	0	0	4.62134195	1.449769386	9.705691338	0.069422223	8697	129.8059701	4.668304668	24.81572482	3.685503686	55.57277519	1019.819839	96.61538462	222	1.08407481	0.684	NLD	Indonesian	51	0.056989498	192.5140117
1107	IDN	IDN	Indonesia	Indonesia	Sovereign	466	0.167027159	256.5943983	41.86861207	321	165	102.8188105	8170.136666	287	5	0	0	8	1	8	1	0	0	0	0	6.6	1	2074.5	0.021459227	3.033862511	0.861100091	8.474928856	0.076677732	60295	238.3201581	9.669522644	67.13586291	2.141982864	222.8583126	728.9306926	190.5394191	755	1.136402343	0.684	NLD	Indonesian	51	0	141.2841091
1108	IDN	IDN	Indonesia	Indonesia	Sovereign	574	0.10918617	264.027648	13.51335438	315	203	203.2496106	16264.66343	466	35	0	0	0	0	0	0	0	0	0	0	0	0	0	0	5.249039769	1.432015299	10.93935204	0.068759464	30056	126.8185654	3.311258278	41.58940397	2.119205298	206.7007423	1211.727171	134.4719626	530	1.114908743	0.684	NLD	Indonesian	51	0.2181567	1092.614669
1109	IDN	IDN	Indonesia	Indonesia	Sovereign	468	0.541698258	249.5462963	43.79449588	320	163	106.6790123	8284.827922	343	8	0	0	1	1	6	1	0	0	0	0	6	1	0	0	3.029750407	0.790898876	8.525744438	0.138483748	1143	45.72	47.29064039	44.82758621	8.374384236	26.99601273	940.81643	103.2222222	333	1.284315473	0.684	NLD	Indonesian	51	0.999033441	107.7409238
1110	IDN	IDN	Indonesia	Indonesia	Sovereign	576	0	266.1530612	53.24829939	320	215	352.789966	1780.483226	421	278	0	0	0	0	0	0	0	0	0	0	0	0	0	0	1.690866021	0.285615436	5.293777466	0.107260264	7	0.072164948	0	100	0	85.94377022	750.0993686	18.57142857	26	1.117719446	0.684	NLD	Indonesian	51	0	3.49610207
1111	IDN	IDN	Indonesia	Indonesia	Sovereign	577	0.072075305	271.220533	31.85620215	318	227	209.4658408	13413.90713	395	56	0	0	4	1	1	1	0	0	0	0	0	0	0	0	5.294652437	2.136480307	10.73291206	0.365251094	40794	86.24524313	0.863500498	62.90269014	1.062769844	411.0911474	652.4886881	36.85135135	90	1.215771608	0.684	NLD	Indonesian	51	0	77.22130806
1112	IDN	IDN	Indonesia	Indonesia	Sovereign	578	0	271.8095238	31.43688575	318	230	199.9087302	10464.83918	348	62	0	0	7	0.8	7	1	0	0	0	0	0	0	0	0	5.199989676	2.115854974	10.65173149	0.346656948	182	7.583333333	0	87.87878788	4.848484848	23.00599686	689.1609577	20.57142857	43	1.179159659	0.684	NLD	Indonesian	51	0	77.22130896
1113	IDN	IDN	Indonesia	Indonesia	Sovereign	579	0	266.3463542	56.37816705	314	220	188.7838542	4318.222243	286	80	0	0	0	0	1	0.5	0	0	0	0	0	0	0	0	3.865612616	1.17290611	8.055324554	0.103297047	161	5.551724138	0	100	1.265822785	43.92922059	715.3835003	34.15625	61	1.115993949	0.684	NLD	Indonesian	51	0	11.99226398
1114	IDN	IDN	Indonesia	Indonesia	Sovereign	580	0	265.2394636	59.58884277	314	218	194.1934866	3353.988037	279	92	0	0	4	0.25	0	0	0	0	0	0	0	0	0	0	4.155726115	1.395992374	8.808837891	0.134607658	2722	8.029498525	0	100	0.133155792	308.5893396	715.3836556	31.79310345	66	1.127045005	0.684	NLD	Indonesian	51	0	11.99226386
1115	IDN	IDN	Indonesia	Indonesia	Sovereign	568	0.003060291	256.546604	20.68940603	323	172	172.9098025	5397.219911	368	39	0	0	8	1	1	0.344827586	0	0	7	0.03030303	0	0	43.42857143	0.049295775	4.358976881	0.941642751	8.945571899	0.23703827	70272	91.85882353	0.607839027	47.36952421	1.152798156	650.9020754	1074.004211	148.0881503	554	1.166914905	0.684	NLD	Indonesian	51	0	112.3911766
1116	IDN	IDN	Indonesia	Indonesia	Sovereign	582	0	269.7886905	17.04006333	323	223	154.2767857	11189.95538	359	24	0	0	0	0	0	0	0	0	0	0	0	0	0	0	5.244090398	1.513421931	10.76986504	0.243554875	6626	254.8461538	32.60869565	41.30434783	8.695652174	25.04303359	1314.232598	17.35714286	49	1.13381118	0.684	NLD	Indonesian	51	0	507.8350906
1117	IDN	IDN	Indonesia	Indonesia	Sovereign	463	0.455981443	253.8939394	45.40886115	321	175	151.6969697	5501.952249	287	36	1	1	4	1	7	1	7	1	0	0	10	1	835	0.008639309	3.639247537	0.527537609	8.085953712	0.26348421	29	3.625	0	100	3.75	10.80930759	1395.044016	36.72727273	62	1.113088465	0.684	NLD	Indonesian	51	0.91196426	727.983373
1118	IDN	IDN	Indonesia	Indonesia	Sovereign	557	0.518090884	262.7013889	8.5641879	323	190	265.2986111	8105.841965	404	119	0	0	0	0	0	0	0	0	0	0	0	0	0	0	4.002251943	0.246437808	8.485954285	0.229726464	4532	266.5882353	0	100	11.45833333	13.02100142	958.9800697	147.4166667	419	1.082371134	0.684	NLD	Indonesian	51	1	345.9799392
1119	IDN	IDN	Indonesia	Indonesia	Sovereign	558	0.005005164	261.984127	19.01599898	322	197	165.8492063	5454.172273	289	48	0	0	8	1	1	1	0	0	0	0	0	0	46	0.010752688	4.39685303	0.960874814	8.710804939	0.33411622	4566	163.0714286	1.142857143	60.57142857	1.714285714	23.26379291	1109.120877	37.04761905	77	1.163766335	0.684	NLD	Indonesian	51	0.005230626	112.3911779
1120	IDN	IDN	Indonesia	Indonesia	Sovereign	559	0	266.9042513	56.38178569	316	219	181.141836	5815.801702	298	64	0	0	4	1	0	0	0	0	0	0	0	0	0	0	4.339406007	1.256829341	9.042850494	0.229358152	8130	18.73271889	0	99.93069993	0.554400554	393.3086654	632.3997026	31.00677201	76	1.196172501	0.684	NLD	Indonesian	51	0	11.99226396
1121	IDN	IDN	Indonesia	Indonesia	Sovereign	560	0.32026824	271.875	36.16520833	319	229	195.2916667	11848.04576	355	49	0	0	7	1	7	0.75	0	0	0	0	0	0	0	0	5.484553635	2.216867028	10.86246967	0.27367419	245	22.27272727	0	97.56097561	8.536585366	10.81162963	640.646969	19	38	1.199276557	0.684	NLD	Indonesian	51	0	77.22130702
1122	IDN	IDN	Indonesia	Indonesia	Sovereign	561	0.006365632	260.9326923	8.383413515	325	179	233.2147436	5748.161111	364	103	0	0	5	1	10	1	7	1	0	0	0	0	0	0	3.317005485	0.120087696	7.627095699	0.324901015	90	3.214285714	0	99.44134078	6.145251397	24.3282855	932.8855958	176.7692308	605	1.054993877	0.684	NLD	Indonesian	51	0	345.9799405
1123	IDN	IDN	Indonesia	Indonesia	Sovereign	602	0.610489098	265.0877193	57.54309006	318	214	329.2412281	2400.365401	400	233	0	0	0	0	0	0	0	0	0	0	0	0	0	0	1.551382927	0.264657861	5.241445541	0.063064419	3	0.157894737	0	100	0	19.59008641	832.2532362	20.63157895	26	1.280825655	0.684	NLD	Indonesian	51	0.965683339	3.496102032
1124	IDN	IDN	Indonesia	Indonesia	Sovereign	603	0.618895966	264.4290123	57.61373072	318	213	318.9537037	2647.093993	396	218	0	0	0	0	0	0	0	0	0	0	0	0	0	0	1.700604652	0.312249563	5.241445541	0.063064419	4	0.16	0	100	0.584795322	23.68727523	843.9477287	18.55555556	29	1.130871082	0.684	NLD	Indonesian	51	0.949713614	4.009320948
1125	IDN	IDN	Indonesia	Indonesia	Sovereign	604	0.060068219	255.6757336	33.44025685	324	144	169.6007254	4369.875883	344	54	0	0	8	1	0	0	0	0	0	0	0	0	37.825	0.066225166	3.667812258	0.821290588	7.677593708	0.386997044	15336	15.10935961	0.233572096	88.44596699	1.214574899	878.5185386	1128.555592	250.9040554	1339	1.133926074	0.684	NLD	Indonesian	51	0.00045466	57.58229403
1126	IDN	IDN	Indonesia	Indonesia	Sovereign	605	0.630641653	264.734003	58.42168061	318	213	323.0911458	2535.809096	399	220	0	0	0	0	0	0	0	0	0	0	0	0	0	0	1.700604652	0.312249563	5.241445541	0.063064419	34	0.151111111	0	100	0.141643059	193.4370234	832.4604183	18.85267857	26	1.181476483	0.684	NLD	Indonesian	51	0.955429498	3.496102078
1127	IDN	IDN	Indonesia	Indonesia	Sovereign	606	0	268.9583333	15.54409722	323	221	168.7333333	11314.42389	360	39	0	0	0	0	0	0	0	0	0	0	0	0	0	0	5.210969448	1.454725998	10.73418903	0.260187954	6501	650.1	3.703703704	69.13580247	16.04938272	10.78745418	1288.28023	27.4	45	1.116920184	0.684	NLD	Indonesian	51	0	507.8350957
1128	IDN	IDN	Indonesia	Indonesia	Sovereign	581	0.168664894	270.375	33.03145833	322	219	147.7166667	7272.214306	293	21	0	0	5	1	1	1	0	0	0	0	0	0	0	0	4.572255433	1.449395333	9.392569542	0.276506603	652	31.04761905	0	79.03225806	0.806451613	17.04306955	1044.097508	7.95	15	1.09817598	0.684	NLD	Indonesian	51	0.026883197	192.5140105
1129	IDN	IDN	Indonesia	Indonesia	Sovereign	475	0.170879548	250.0030864	49.10389997	315	171	104.7469136	7922.899826	268	2	0	0	8	1	8	1	4	1	0	0	0	0	493	0.002105263	2.836103151	0.869515137	7.374553204	0.184885353	561	16.5	0.483091787	79.71014493	0.483091787	28.34855738	716.9172388	359.5555556	787	1.053560005	0.684	NLD	Indonesian	51	0.019058506	68.97248145
1130	IDN	IDN	Indonesia	Indonesia	Sovereign	476	0.18708715	251.1837024	42.98910218	320	128	106.7421919	8286.120956	324	4	0	0	8	1	8	1	0	0	6	0.043478261	7	1	515.4782609	0.048319328	2.99925983	0.899272605	8.169951439	0.211204112	81778	137.6734007	4.968119022	70.08501594	0.611052072	514.7615621	740.0491823	297.2010221	1490	1.084546724	0.684	NLD	Indonesian	51	0	141.2841099
1131	IDN	IDN	Indonesia	Indonesia	Sovereign	610	0	270.1931818	36.24754628	324	220	150.9981061	4672.381495	251	30	0	0	8	1	1	1	0	0	0	0	0	0	41	0.003278689	4.047664662	1.149578757	8.161407471	0.391177207	2502	56.86363636	0	100	2.990033223	40.88098634	1162.198172	10.88636364	19	1.166879204	0.684	NLD	Indonesian	51	0	29.99412465
1132	IDN	IDN	Indonesia	Indonesia	Sovereign	854	0	266.797619	10.59798193	317	217	187.7191877	1370.742858	261	129	0	0	0	0	0	0	7	1	0	0	0	0	0	0	1.887197185	0.266227554	5.625879765	0.061826382	20009	56.52259887	0.393873085	85.42669584	3.894967177	312.0624676	76.95147811	12.68347339	34	1.032365159	0.684	NLD	Indonesian	51	0	32.15401462
1133	IDN	IDN	Indonesia	Indonesia	Sovereign	612	0	264.8596491	39.72637747	315	216	190.8991228	4315.197349	285	93	0	0	7	0.8	8	1	0	0	0	0	0	0	0	0	4.738995383	2.158760291	11.00724125	0.080953561	192	7.68	0	98.81656805	11.24260355	22.86242774	800.8602978	136.3157895	326	1.109910437	0.684	NLD	Indonesian	51	0	18.600845
1134	IDN	IDN	Indonesia	Indonesia	Sovereign	613	0.537182397	270.5245098	36.46393219	324	218	154.9264706	3307.092921	226	45	0	0	5	1	0	0	0	0	0	0	0	0	0	0	2.428544104	0.344213963	4.910430431	0.040627893	910	53.52941176	0	100	20	14.87326303	1209.309793	4.058823529	16	1.145515193	0.684	NLD	Indonesian	51	1	124.8808348
1135	IDN	IDN	Indonesia	Indonesia	Sovereign	614	0.067495623	266.6726899	36.30574123	325	199	152.6902274	4013.325601	252	20	0	0	7.030769231	0.948905109	0	0	0	0	0	0	0	0	41.68235294	0.138436482	3.427226005	0.667008247	8.025513649	0.295100093	623718	181.9480747	0.435689455	36.96871379	0.426419467	2945.673561	1115.601236	67.90566038	318	1.144765771	0.684	NLD	Indonesian	51	0.00904717	119.1143926
1136	IDN	IDN	Indonesia	Indonesia	Sovereign	615	0	259.9375	74.98671875	313	211	262.1083333	3763.724097	367	158	0	0	0	0	0	0	0	0	0	0	0	0	0	0	2.737114022	0.533889314	8.064885139	0.177601039	42	2	0	100	0	19.20991293	900.0403338	21.4	29	1.234683804	0.684	NLD	Indonesian	51	0	21.78170141
1137	IDN	IDN	Indonesia	Indonesia	Sovereign	616	2.9e-05	270.6111111	38.62722922	325	219	153.7006173	3649.368646	228	35	0	0	8	1	0	0	0	0	0	0	0	0	48	0.001623377	2.608231296	0.416807351	5.21799612	0.077860028	3243	124.7307692	0	100	5.494505495	24.48119941	1211.944662	11.81481481	41	1.213196161	0.684	NLD	Indonesian	51	0	124.8808371
1138	IDN	IDN	Indonesia	Indonesia	Sovereign	617	0.049745718	262.0802469	55.96772571	313	212	198.3919753	6302.670656	378	79	0	0	8	1	8	1	0	0	0	0	8	1	4319	0.001620746	4.542329748	2.020743592	9.900114059	0.117905684	1780	63.57142857	0	100	7.25388601	26.37027855	851.3693195	148.5185185	398	1.201854901	0.684	NLD	Indonesian	51	0.012926611	18.60084527
1139	IDN	IDN	Indonesia	Indonesia	Sovereign	618	0	266.6424731	39.87486259	315	220	189.1989247	3382.030841	285	103	0	0	7	1	7	1	0	0	0	0	0	0	0	0	4.602498571	2.140364065	10.91924858	0.180318862	372	10.94117647	0	100	2.136752137	30.74167766	832.6239988	97	255	1.185567142	0.684	NLD	Indonesian	51	0	18.60084519
1140	IDN	IDN	Indonesia	Indonesia	Sovereign	983	0.076823003	253.2882291	7.115642185	329	8	217.4906548	3065.205956	512	52	0	0	3.772580756	0.725458978	3.940806511	0.403493059	6.818469226	0.975817286	7.161323259	0.243643962	4.266421117	0.081056874	495.5436459	6.596134283	1.416607531	0.039678974	8.149424553	0.001492336	47688158	95.06981093	3.362497703	73.77277275	0.489275907	429003.2112	65.90289904	308.3267073	3605	1.142827663	0.684	NLD	Indonesian	51	0.104957218	117.2913273
1141	IDN	IDN	Indonesia	Indonesia	Sovereign	486	0.00843993	254.9166667	36.92824079	312	187	135.9166667	16394.31302	401	11	0	0	1	1	1	0.5	1	0.5	0	0	0	0	0	0	3.43649598	0.758451327	7.513196945	0.089756675	222	24.66666667	37.33333333	60	16	11.03271133	1097.456053	11	19	1.237758057	0.684	NLD	Indonesian	51	0	68.00189273
1142	IDN	IDN	Indonesia	Indonesia	Sovereign	608	0.674582118	263.3001208	62.9338592	317	212	305.964372	3112.889138	390	199	0	0	0	0	0	0	0	0	0	0	0	0	0	0	1.877159158	0.363237613	6.341196537	0.092916712	290	2.086330935	0	100	1.355932203	121.2330288	857.4145599	21.46376812	27	1.164121908	0.684	NLD	Indonesian	51	0.986697979	21.78170144
1143	IDN	IDN	Indonesia	Indonesia	Sovereign	609	0	260.4319923	74.18874025	315	209	277.605364	5573.264816	411	155	0	0	0	0	0	0	0	0	0	0	0	0	0	0	2.267118633	0.516761681	6.446747303	0.094630778	239	2.655555556	0	100	1.685393258	73.09520772	878.7661299	22.1954023	31	1.158240032	0.684	NLD	Indonesian	51	0	21.78170143
1144	IDN	IDN	Indonesia	Indonesia	Sovereign	583	0	265.2266197	58.11628184	315	217	188.1330516	4141.976796	290	71	0	0	4	0.301369863	1	0.194444444	0	0	0	0	0	0	0	0	3.799798628	1.061972695	8.072018623	0.128902003	9621	5.482051282	0	99.97333333	0.568888889	1538.052966	670.2627017	44.38929577	90	1.196205661	0.684	NLD	Indonesian	51	0	11.99226391
1145	IDN	IDN	Indonesia	Indonesia	Sovereign	584	0.01523316	271.9861111	29.99402018	317	230	213.0486111	12473.43803	382	69	0	0	4	1	1	1	0	0	0	0	0	0	0	0	5.175196042	2.078720627	10.58616161	0.365251094	665	47.5	0	98.01980198	0.99009901	13.69448668	702.940296	19.41666667	32	1.122099748	0.684	NLD	Indonesian	51	0	422.5094533
1146	IDN	IDN	Indonesia	Indonesia	Sovereign	465	0.602457155	244.9205426	47.50377256	322	145	128.666882	11027.1085	491	9	0	0	1	1	7.222222222	1	0	0	7	0.142857143	6	0.166666667	0	0	2.685488353	0.615565279	7.817463875	0.062988535	31384	81.94255875	9.723939019	35.59950556	1.977750309	330.0218835	904.9861462	191.4392765	674	1.240937147	0.684	NLD	Indonesian	51	0.997675507	78.56356914
1147	IDN	IDN	Indonesia	Indonesia	Sovereign	586	0.004890075	271.79	32.16083333	318	230	201.8433333	10393.74092	351	65	0	0	7	1	7	1	0	0	0	0	0	0	0	0	5.199989676	2.115854974	10.65173149	0.346656948	525	16.93548387	0.510204082	86.2244898	3.06122449	27.21805403	698.2189789	20.84	43	1.154714096	0.684	NLD	Indonesian	51	0	77.22130905
1148	IDN	IDN	Indonesia	Indonesia	Sovereign	467	0.456632078	257.218254	45.23184365	313	190	111.2738095	10057.26082	331	8	0	0	1	1	8	0.625	4	0.625	0	0	0	0	0	0	2.911142021	0.478617984	6.765119076	0.296202064	129	5.863636364	0	100	14.63414634	17.42464081	1105.398308	6.80952381	10	1.222321675	0.684	NLD	Indonesian	51	0.905339355	68.00189313
1149	IDN	IDN	Indonesia	Indonesia	Sovereign	588	0	266.1666667	53.34259251	313	221	191.3703704	4217.576816	286	86	0	0	0	0	0	0	0	0	0	0	0	0	0	0	4.040575062	1.313799232	9.001577377	0.103297047	29	4.142857143	0	100	4.861111111	19.1368432	726.147959	38.33333333	51	1.098597399	0.684	NLD	Indonesian	51	0	11.99226401
1150	IDN	IDN	Indonesia	Indonesia	Sovereign	629	0.642823477	257.6240741	62.50275357	317	206	219.2425926	2024.428762	285	126	0	0	7	0.5	8	0.5	0	0	0	0	0	0	0	0	3.123776754	0.850299898	7.942185402	0.293707222	7	0.14	0	100	4.8828125	70.42004341	913.6242318	207.1333333	411	1.205185053	0.684	NLD	Indonesian	51	1	3.617929675
1151	IDN	IDN	Indonesia	Indonesia	Sovereign	630	0.028451336	269.6666667	41.02469115	312	231	166.0462963	2578.649091	265	93	0	0	7	1	8	1	0	0	0	0	0	0	0	0	4.160432041	2.001145715	9.571677208	0.031629913	305	27.72727273	0	100	11.42857143	10.14399165	918.471965	26.11111111	65	1.183654644	0.684	NLD	Indonesian	51	0	18.6008449
1152	IDN	IDN	Indonesia	Indonesia	Sovereign	631	0	257.8363095	54.64869455	315	203	174.0853175	8202.534555	388	67	0	0	0	0	0	0	0	0	0	0	0	0	0	0	4.278046707	1.58420496	8.453454018	0.231024504	205	2.44047619	0	100	2.075471698	72.44396897	1021.9427	192.7142857	506	1.081886094	0.684	NLD	Indonesian	51	0	17.49534831
1153	IDN	IDN	Indonesia	Indonesia	Sovereign	875	1.03e-05	266.3666667	10.16255556	316	215	188.1133333	1170.748489	253	122	0	0	0	0	0	0	7	1	0	0	0	0	0	0	2.46817868	0.517285405	5.985023499	0.165180579	39	0.78	0.597014925	86.86567164	4.47761194	45.7165064	43.76397787	15.44	72	1.063256756	0.684	NLD	Indonesian	51	0	249.2727652
1154	IDN	IDN	Indonesia	Indonesia	Sovereign	620	0.757066563	267.7161111	53.21103302	315	222	208.3194444	2864.243225	283	114	0	0	0	0	0	0	0	0	0	0	0	0	0	0	4.091088374	1.657861456	9.804545403	0.094897367	1339	12.28440367	0	76.28149435	1.998262381	157.5082365	868.6367415	42.32666667	151	1.208335792	0.684	NLD	Indonesian	51	1	3.617929657
1155	IDN	IDN	Indonesia	Indonesia	Sovereign	500	0.03736454	263.4542824	47.51731646	314	208	273.5625	4548.972763	430	150	0	0	5	1	1	1	10	1	0	0	0	0	152.4	0.01	3.945074012	0.619020031	8.882352829	0.062042229	20982	144.7034483	0.306748466	96.3190184	1.226993865	133.2554046	1230.145594	58.24305556	152	1.179201971	0.684	NLD	Indonesian	51	0.063802301	703.1224519
1156	IDN	IDN	Indonesia	Indonesia	Sovereign	501	0	271.4174917	74.717574	326	222	160.7442244	11203.15026	316	12	0	0	2	1	8	1	0	0	0	0	0	0	0	0	5.800220241	2.380598033	11.41751194	0.386694998	5442	49.02702703	1.952580195	75.73221757	0.557880056	97.47704509	436.8948698	15.87128713	43	1.158046378	0.684	NLD	Indonesian	51	0	25.28256279
1157	IDN	IDN	Indonesia	Indonesia	Sovereign	556	0.06778931	267.2964015	59.10135525	318	217	176.7417827	6657.88179	304	49	0	0	4	0.362831858	0	0	0	0	0	0	0	0	0	0	5.005913489	1.638987292	9.746848106	0.193450391	73375	26.99595291	0.273332954	84.19793861	0.324582883	2399.343487	555.9351612	29.27492669	88	1.187954962	0.684	NLD	Indonesian	51	0	11.99226392
1158	IDN	IDN	Indonesia	Indonesia	Sovereign	597	0	266.3385417	36.53138563	317	216	194.8802083	7746.897434	313	68	0	0	7	1	9.666666667	1	0	0	0	0	0	0	0	0	5.078225791	2.159986667	10.8922205	0.379139274	825	19.64285714	0	79.42238267	4.693140794	37.49140675	724.0868336	119.9375	314	1.076420444	0.684	NLD	Indonesian	51	0	77.22130723
1159	IDN	IDN	Indonesia	Indonesia	Sovereign	598	0.20560955	265.1563927	55.57729599	319	214	342.1278539	2330.109508	410	245	0	0	0	0	0	0	0	0	0	0	0	0	0	0	1.701715628	0.31307304	5.066213608	0.114106238	16	0.202531646	0	100	0.526315789	77.55290379	806.5615254	16.36986301	27	1.076777273	0.684	NLD	Indonesian	51	0	3.496102079
1160	IDN	IDN	Indonesia	Indonesia	Sovereign	639	0	261.6231884	43.71048606	313	214	238.2246377	1438.789961	316	171	0	0	7	1	0	0	0	0	6	1	0	0	0	0	3.604626243	1.509752701	8.858887672	0.1132873	16	0.296296296	0	100	7.670454545	48.11809029	962.5059263	179.7391304	357	1.144848938	0.684	NLD	Indonesian	51	0	6.943466962
1161	IDN	IDN	Indonesia	Indonesia	Sovereign	640	0.089132751	254.1686992	38.55735256	325	195	189.5243902	4847.542684	315	82	0	0	5	1	0	0	0	0	0	0	0	0	0	0	2.15249826	0.538131577	5.212353706	0.075493522	6	0.136363636	0	100	5	43.81884726	1328.847645	324.9756098	556	1.1696754	0.684	NLD	Indonesian	51	0.020082434	9.077304821
1162	IDN	IDN	Indonesia	Indonesia	Sovereign	641	0.0492273	266.2729358	11.9810534	319	213	217.1311162	2565.53977	328	143	0	0	7	1	0	0	0	0	0	0	0	0	0	0	3.212097287	0.750713811	6.582300663	0.322829932	11043	44.52822581	0.505050505	84.1540404	3.156565657	216.4909687	1316.214372	32.14678899	116	1.105877378	0.684	NLD	Indonesian	51	0.097212813	37.27296246
1163	IDN	IDN	Indonesia	Indonesia	Sovereign	642	0	269.8106061	39.12322093	311	231	203.0757576	2538.885445	283	121	0	0	0	0	0	0	0	0	0	0	0	0	0	0	3.861501296	1.760695191	8.563895226	0.255517274	172	12.28571429	0	100	12.5	12.24726216	992.2668095	22.72727273	70	1.076783284	0.684	NLD	Indonesian	51	0	18.60084521
1164	IDN	IDN	Indonesia	Indonesia	Sovereign	643	0	259.2175926	54.10235021	312	207	146.0403439	1875.331953	242	57	0	0	8	1	10	1	0	0	0	0	0	0	1191	0.00777605	3.940949837	1.482618459	8.786372185	0.429388076	9066	68.16541353	0	99.05771496	1.648998822	115.7267573	1066.566568	152.2539683	430	1.112108475	0.684	NLD	Indonesian	51	0	41.38971953
1165	IDN	IDN	Indonesia	Indonesia	Sovereign	644	0	268.0444444	19.7943209	322	224	215.0111111	3040.205061	283	135	0	0	5	1	0	0	0	0	0	0	0	0	0	0	3.599300841	0.869484321	8.608604431	0.17496413	17	1	0	100	5.042016807	15.81194148	1057.467916	13.66666667	17	1.083716373	0.684	NLD	Indonesian	51	0	7.797921922
1166	IDN	IDN	Indonesia	Indonesia	Sovereign	645	0.042448669	266.1367215	13.67748266	321	183	207.3732602	3546.637614	359	99	0	0	7	0.95959596	0	0	0	0	6	0.02020202	0	0	0	0	2.897034658	0.55526193	7.351768494	0.04073105	90333	37.00655469	0.209218699	72.26544622	1.052631579	2090.865154	1287.898827	42.0113876	664	1.124053387	0.684	NLD	Indonesian	51	0.063773439	37.27296261
1167	IDN	IDN	Indonesia	Indonesia	Sovereign	646	0	264.8421053	7.368882757	315	220	223.1096491	4711.490978	352	130	0	0	5	1	0	0	0	0	0	0	0	0	0	0	4.679657876	1.256868618	9.452623367	0.468144745	103	5.421052632	0	100	13.28125	17.32596174	659.9082052	16.89473684	35	1.11185632	0.684	NLD	Indonesian	51	0	76.33338269
1168	IDN	IDN	Indonesia	Indonesia	Sovereign	647	0	255.1549145	56.43858791	312	197	155.7884615	1481.053699	231	69	0	0	8	1	10	1	0	0	0	0	0	0	1195	0.01236476	3.853400111	1.399737573	8.982762337	0.172569856	6181	38.39130435	0	86.57718121	1.246404602	142.8124554	1074.633264	227.5833333	639	1.074161258	0.684	NLD	Indonesian	51	0	41.38971909
1169	IDN	IDN	Indonesia	Indonesia	Sovereign	648	0	269.0989583	6.576470269	319	220	281.453125	6911.554118	430	176	0	0	7	1	8	0.5	0	0	0	0	0	0	0	0	3.341652244	0.427517792	10.37835693	0.025751226	108	6.75	0	100	12.62135922	14.30589593	632.7023686	15.125	23	1.182060065	0.684	NLD	Indonesian	51	0	13.09308669
1170	IDN	IDN	Indonesia	Indonesia	Sovereign	649	0	263.3768116	37.98655754	313	218	254.5398551	1104.199262	324	185	0	0	7	1	0	0	0	0	0	0	0	0	0	0	2.822284624	0.896870893	7.65820837	0.056937788	16	0.727272727	0	100	4.761904762	22.89562162	1007.906594	149.3913043	299	1.214768727	0.684	NLD	Indonesian	51	0	6.943467017
1171	IDN	IDN	Indonesia	Indonesia	Sovereign	650	0.044062582	270.125	28.85639863	325	219	210.7142857	9329.082485	368	77	0	0	6.5	1	0	0	0	0	0	0	0	0	42	0.001538462	2.53472059	0.879729811	6.936255932	0.112079598	94	6.266666667	0	100	4.395604396	12.79259023	1363.95435	21.5	96	1.18739201	0.684	NLD	Indonesian	51	0	17.68394407
1172	IDN	IDN	Indonesia	Indonesia	Sovereign	651	0.004012656	238.7616425	46.10574717	318	86	163.555698	4342.936211	626	27	0	0	9	0.859259259	6.468571429	0.866336634	0	0	6.583333333	0.355555556	0	0	568.2006173	0.497695853	3.371827798	0.972977964	8.184728622	0.064512655	140472	14.14052748	0.397149492	84.7321643	0.224197294	8532.716169	1048.884203	559.582076	2652	1.068902797	0.684	NLD	Indonesian	51	0.008024925	22.8689256
1173	IDN	IDN	Indonesia	Indonesia	Sovereign	652	0.749221541	268.7444444	45.89024686	317	228	225.9722222	2964.240341	295	139	0	0	0	0	0	0	0	0	0	0	0	0	0	0	1.368767371	0.093550061	3.814223289	0.053011503	24	1.5	0	100	20	12.79359082	1022.721915	6.6	27	1.152658667	0.684	NLD	Indonesian	51	1	3.617929697
1174	IDN	IDN	Indonesia	Indonesia	Sovereign	653	0.025508769	270.5520833	28.33713108	323	223	214.53125	9988.28418	375	77	0	0	5	1	0	0	0	0	0	0	0	0	0	0	2.2693684	0.686349247	5.56075716	0.112079598	392	32.66666667	0	72.36842105	2.631578947	10.35197001	1372.852554	12.25	18	1.157719355	0.684	NLD	Indonesian	51	0	17.68394375
1175	IDN	IDN	Indonesia	Indonesia	Sovereign	654	0.469313402	267.4940476	10.3643353	317	220	224.4821429	2281.66167	302	148	0	0	7	0.8	0	0	0	0	0	0	0	0	0	0	2.131232878	0.355044086	5.010483742	0.10722743	209	11.61111111	0	100	1.754385965	15.8393993	1270.356184	10.21428571	16	1.145876357	0.684	NLD	Indonesian	51	0.936177112	37.27296367
1176	IDN	IDN	Indonesia	Indonesia	Sovereign	655	0	270.2083333	31.56076389	312	232	273.4166667	1905.159722	353	218	0	0	7	1	0	0	0	0	0	0	0	0	0	0	3.007293532	0.977555423	8.363855362	0.149659619	0	0	0	100	9.615384615	14.03019211	1027.772534	22.5	29	1.335908661	0.684	NLD	Indonesian	51	0	6.943467077
1177	IDN	IDN	Indonesia	Indonesia	Sovereign	656	0	264.5287356	31.43684764	314	218	295.6206897	1497.227308	384	245	0	0	5	1	1	1	0	0	0	0	0	0	0	0	1.301395275	0.053543559	6.873496056	0.019086801	294	10.13793103	0	100	5.583756345	26.73239022	1079.984456	37.44827586	85	1.182262747	0.684	NLD	Indonesian	51	0	11.70150677
1178	IDN	IDN	Indonesia	Indonesia	Sovereign	657	0	265.1820988	7.777196676	313	223	229.4228395	5144.644135	369	137	0	0	7	1	0	0	0	0	0	0	0	0	0	0	4.524901549	1.331095087	9.292771339	0.402302802	53	1.962962963	0	100	2.395209581	22.62682947	627.275482	8	16	1.156577494	0.684	NLD	Indonesian	51	0	76.33338222
1179	IDN	IDN	Indonesia	Indonesia	Sovereign	658	0.025518785	260.759058	50.7028036	311	205	157.5350242	1814.806071	250	86	0	0	8	1	9.333333333	1	0	0	0	0	0	0	2250.5	0.009118541	3.480445206	1.029519319	8.801319122	0.205976024	10614	78.04411765	0	88.09776833	1.487778959	128.4440908	1096.065698	119.4855072	504	1.123396584	0.684	NLD	Indonesian	51	0	41.38971922
1180	IDN	IDN	Indonesia	Indonesia	Sovereign	659	0	264.2628205	30.81997875	313	218	293.3717949	1501.497864	381	245	0	0	5	1	1	1	0	0	0	0	0	0	0	0	1.403115516	0.058483167	6.873496056	0.125818357	313	24.07692308	0	100	14.28571429	10.6812042	1083.083373	43.46153846	89	1.146120578	0.684	NLD	Indonesian	51	0	11.70150698
1181	IDN	IDN	Indonesia	Indonesia	Sovereign	660	0.473774265	267.1098485	11.04285755	316	220	225.3598485	2317.995337	304	150	0	0	7	1	0	0	0	0	0	0	0	0	0	0	1.933922638	0.288690915	4.215288162	0.10722743	103	4.904761905	0.746268657	94.02985075	8.208955224	18.09233424	1267.701989	14	22	1.100094597	0.684	NLD	Indonesian	51	0.944561939	37.27296222
1182	IDN	IDN	Indonesia	Indonesia	Sovereign	661	0	268.6003401	12.39652502	317	225	203.9068027	3093.132298	303	118	0	0	7	1	0	0	1	0.090909091	0	0	0	0	0	0	4.08102619	1.020436285	8.931643486	0.334930241	8360	33.17460317	0.509878904	72.9764181	1.210962396	214.0229369	594.2346589	17.51836735	81	1.079259836	0.684	NLD	Indonesian	51	0	55.15542339
1183	IDN	IDN	Indonesia	Indonesia	Sovereign	662	0	267.9679487	10.4333908	321	223	221.3461538	4048.277614	338	127	0	0	2	1	0	0	0	0	0	0	0	0	0	0	4.205817302	1.268836703	8.887940407	0.43884787	138	4.181818182	2.843601896	86.72985782	0.947867299	29.00356013	782.2699287	9.307692308	14	1.108078437	0.684	NLD	Indonesian	51	0	22.27947272
1184	IDN	IDN	Indonesia	Indonesia	Sovereign	663	0	264.7481618	8.355267122	313	220	230.1979167	5211.752049	376	136	0	0	7	1	0	0	0	0	0	0	0	0	0	0	4.524901549	1.331095087	9.292771339	0.402302802	269	1.935251799	0	100	0.906002265	120.5272332	614.7238633	18.10294118	70	1.136441531	0.684	NLD	Indonesian	51	0	76.33338231
1185	IDN	IDN	Indonesia	Indonesia	Sovereign	664	0	267.4983974	11.12829502	315	226	213.8317308	3766.714812	326	128	0	0	7	1	0	0	0	0	0	0	0	0	0	0	4.43556265	1.261383708	9.201989174	0.393128663	1455	27.45283019	0	85.75418994	2.793296089	48.43907495	597.0231574	11.59615385	43	1.12790349	0.684	NLD	Indonesian	51	0	55.15542293
1186	IDN	IDN	Indonesia	Indonesia	Sovereign	665	0	265.202381	8.514408623	312	223	230.3095238	5235.566325	372	137	0	0	7	1	0	0	0	0	0	0	0	0	0	0	4.524901549	1.331095087	9.292771339	0.402302802	33	1.5	0	100	0.78125	17.45969881	609.8391374	12	27	1.17839024	0.684	NLD	Indonesian	51	0	76.33338304
1187	IDN	IDN	Indonesia	Indonesia	Sovereign	666	0.015991382	265.7607072	7.001224335	320	206	279.4282869	6677.620873	437	169	0	0	7	1	6	0.45	1	0.45	0	0	0	0	0	0	3.421048899	0.43542095	10.37835693	0.102812149	11006	11.01701702	0	100	0.954317897	875.5095866	605.1505978	78.77888446	273	1.186176103	0.684	NLD	Indonesian	51	0	13.09308678
1188	IDN	IDN	Indonesia	Indonesia	Sovereign	667	0.060869892	250.0685258	53.23530975	312	81	212.4848941	2751.515621	913	89	0	0	7.746817539	0.866421569	9.604781997	0.866017052	0	0	6.789655172	0.355392157	0	0	2485.689103	0.935532234	2.423052942	0.477274563	7.855775833	0.01635322	505705	25.04730064	0.051813472	96.134401	0.253571989	17409.01188	923.3034964	359.5229759	2854	1.145059657	0.684	NLD	Indonesian	51	0.113811406	37.89583693
1189	IDN	IDN	Indonesia	Indonesia	Sovereign	668	0.299147836	263.33	31.2155	314	215	232.4333333	1335.785822	298	179	0	0	0	0	0	0	0	0	0	0	0	0	0	0	1.877298584	0.120577954	8.817231178	0.096100681	186	7.153846154	0	100	8.917197452	21.88215184	1089.244432	84.88	211	1.05762835	0.684	NLD	Indonesian	51	1	11.70150672
1190	IDN	IDN	Indonesia	Indonesia	Sovereign	669	0	267.397619	10.02713726	321	222	225.6595238	4377.176933	351	128	0	0	2	1	0	0	0	0	0	0	0	0	0	0	3.869278282	1.114958606	8.887940407	0.154848054	239	4.345454545	1.095890411	89.8630137	2.191780822	50.00377972	762.1095853	18.34285714	35	1.113193166	0.684	NLD	Indonesian	51	0	22.27947274
1191	IDN	IDN	Indonesia	Indonesia	Sovereign	670	0	267.2291667	31.2223668	313	225	219.5208333	7460.879776	384	87	0	0	7	1	0	0	0	0	0	0	0	0	0	0	2.371046344	0.500379968	6.859873295	0.153648794	30	1.666666667	0	100	9.933774834	20.61126303	1069.292948	77.75	163	1.200916501	0.684	NLD	Indonesian	51	0	6.94346693
1192	IDN	IDN	Indonesia	Indonesia	Sovereign	671	0	268.5486111	31.03641011	314	229	213.8958333	4054.166812	290	108	0	0	0	0	0	0	0	0	0	0	0	0	0	0	1.288762569	0.095703267	3.804126501	0.05082522	156	13	0	100	0	10.51695757	1078.211603	24.58333333	28	1.139500259	0.684	NLD	Indonesian	51	0	2.980815868
1193	IDN	IDN	Indonesia	Indonesia	Sovereign	672	0	269.0763889	31.72506747	315	229	215.7986111	4517.735484	298	102	0	0	0	0	0	0	0	0	0	0	0	0	0	0	1.353659158	0.115619634	3.804126501	0.05082522	122	10.16666667	0	100	0	11.20850176	1074.682009	17.75	23	1.183287874	0.684	NLD	Indonesian	51	0	2.980815792
1194	IDN	IDN	Indonesia	Indonesia	Sovereign	673	0	268.7666667	32.06537036	314	229	214.95	4514.194351	298	101	0	0	0	0	0	0	0	0	0	0	0	0	0	0	1.353659158	0.115619634	3.804126501	0.05082522	203	6.548387097	0	100	0	25.5685699	1077.817253	25.3	29	1.121360028	0.684	NLD	Indonesian	51	0	2.980815843
1195	IDN	IDN	Indonesia	Indonesia	Sovereign	674	9.25e-07	268.4888889	32.59380657	315	227	208.4277778	3072.544064	281	117	0	0	7	0.25	8	0.333333333	0	0	0	0	0	0	0	0	1.207241043	0.0698955	3.732220411	0.060731709	1064	11.69230769	0	100	1.223776224	77.96073788	1077.498496	15.12222222	29	1.190935035	0.684	NLD	Indonesian	51	0	2.980815837
[truncated: 1,193 more rows]
[truncated: 9 more columns]
